# Supplementary material for: Lmo2 expression defines tumor cell identity during T‐cell leukemogenesis
Source: EMBO J. 2018 Jun 7;37(14):e98783. doi: 10.15252/embj.201798783 (PMC6043907; doi:10.15252/embj.201798783)
Supplement: Supplementary file 2 — Table EV1 [file EMBJ-37-e98783-s002.xls]

## Sheet: Table legend
Table EV1: Cancer genome list. SNVs and Indels in Rosa26-Lmo2+Sca1-Cre, Rosa26-Lmo2+Mb1-Cre, Rosa26-Lmo2+Aid-Cre, Sca1-Lmo2, Sca1-Lmo2+nu/nu and human LMO2+ T-ALL.

## Sheet: Table EV1
	Rosa26-Lmo2 + Sca1-Cre					Sca1-tomato-IRES-Lmo2				Sca1-Lmo2 nu/nu				Rosa26-lmo2 + Mb1-Cre				Rosa26-lmo2 + Aid-Cre				Human t(11;14) (p13;q11)
					Genes	Mouse Number	Mutation (SNVs)		Genes	Mouse Number	Mutation (SNVs)		Genes	Mouse Number	Mutation (SNVs)		Genes	Mouse Number	Mutation (SNVs)		Genes	Patient ID	Mutation (SNVs)
Genes	Mouse Number	Mutation (SNVs)			Rcsd1	C112	c.327T>A; p.Q365L						Nrg3	K433	c.300T>A; p.K405M		Zfhx4	C878	c.054C>T; p.P447S		NRXN1	100386 & 11297	c.859G>A; p.R185C
TLR3	G314	c.541C>T; p.G440S							Krtap13	C451, C975	c.423C>G; p.S59T												c.156C>T; p.G86S
					Far2	C112	c.126T>A; p.L101H						Jakmip2	K876	c.082C>T; p.E737K		Ddah2	C878	c.598T>C; p.D123G
Narg2	G314	c.220T>C; p.V317A							Usp171a	C975, W826	c.951T>G; p.N254K										HLA-A	110338 & 120447	c.693A>G; p.Q78R
					Rin3	C112	c.384G>A; p.C438Y						Mllt4	K882	c.643A>G; p.K1492R		Actn3	C878	c.863G>A; p.R359C
Atp12a	G314	c.890T>G; p.F112V							Sbp	C975, W826	c.280TG; p.I145M										BCOR	120447	c.941C>T; p.M100I
					Grap2	W759	c.679C>T; p.R109C						Abcd3	K876	c.470T>G; p.K42N
Asxl3	G314	c.060T>G; p.L1709R							Fam35a	W826	c.940T>C; p.Q3R										TRIM59	100292	c.200G>C; p.R258G
					Smok2b	C112	c.003G>A; p.R350Q						Alcam	W990	c.649G>A; p.A502V
Nrp2	C815	c.441C>T; p.H250Y							Prb1	W826	c.891T>C; p.R260Q										MBP	11297 & 110338	c.826C>T; p.G47S
					TBX3	W759	c.142G>A; p.A43T						Hoxb1	K876	c.121G>T; p.G99C
Tnni3k	C815	c.831C>T; p.V291I							Try5	C175	c.446T>C; p.I35V										DNAH9	10300	c.148G>A; p.E319K
					FBLN1	C112	c.628G>A; p.E446K						Cdk8	K876	c.872T>A; p.F335I
Pcdh17	K565	c.347C>T; p.L85F							Vmn1r175	C975	c.940T>C; p.Q3R										CDH5	120444	c.656G>T; p.E86*
					Abca13	W283	c.567G>A; p.C4490Y						Msx1	K433	c.012C>G; p.A108P
																					ALPK2	110338	c.557C>T; p.E151K
					Mtap1b	W184	c.999G>T; p.A1738D
																					SCCPDH	10300	c.272C>T; p.A276V
					Mthfr	B993	c.397G>A; p.E592K
																					EPHB1	10300	c.831G>A; p.V248M
					Abcb1b	B993	c.620T>A; p.F192I
																					DOCK5	100386	c.021C>G; p.T883R
					Itga2b	B993	c.465T>C; p.N145D
																					CHL1	110338	c.410G>T; p.G817W
					Rif1	B993	c.986C>T; p.P985S
																					ZAN	100292	c.824G>A; p.V179I
					Setbp1	O899	c.522C>T; p.R1263H
																					ZNF250	100297	c.339C>T; p.R415Q
					Tlr4	C120	c.262G>A; p.W97*
					Abca8b	C120	c.471T>C; p.M254V
					Aanat	C762	c.017G>A; p.V181M
					Pcdh17	C1230	c.667G>A; p.V525M
					ADAM29	B892	c.378T>G; p.K680N
