# Supplementary material for: Lmo2 expression defines tumor cell identity during T‐cell leukemogenesis
Source: EMBO J. 2018 Jun 7;37(14):e98783. doi: 10.15252/embj.201798783 (PMC6043907; doi:10.15252/embj.201798783)
Supplement: Supplementary file 3 — Table EV2 [file EMBJ-37-e98783-s003.xls]

## Sheet: Table legend
Table EV2: RMA signal of Notch1 in the thymus from wild-type mice and Tomato+ and Tomato- from preleukemic Sca1-Lmo2 mice compared to tumoral T cells from leukemic Sca1-Lmo2 mice.

## Sheet: Table EV2
	01.TOMATO-Tcells Y264 113A	02.TOMATO-Tcells Y265 113A	03.TOMATO-Tcells Y268 113A	04.TOMATO-Tcells Y441 113A	05.TOMATO-Tcells Y442 113A	06.TOMATO+Tcells Y264 113A	07.TOMATO+Tcells Y265 113A	08.TOMATO+Tcells Y268 113A	09.TOMATO+Tcells Y441 113A	10.TOMATO+Tcells Y442 113A	24.Thymus WT-1	25.Thymus WT-2	26.Thymus WT-3	27.Thymus WT-4	28.Thymus 0227 113A	29.Thymus W184 113A	30.Thymus W281 113A	31.Thymus W284 113A	32.Thymus 0889 113A	33.Thymus W181 113A	34.Thymus 0225 113A	36.Thymus W282 113A	37.Thymus W283 113A	38.Thymus B892 113A	39.Thymus B993 113A
Notch1	12.8445	12.279	12.4676	11.8638	12.2692	11.1557	11.3971	11.2058	11.1799	11.2665	10.6291	10.9835	10.8138	10.9365	12.4146	12.3936	12.8516	12.1435	12.471	12.1552	10.1671	12.6586	12.4173	12.5463	12.7726
