# Supplementary material for: Lmo2 expression defines tumor cell identity during T‐cell leukemogenesis
Source: EMBO J. 2018 Jun 7;37(14):e98783. doi: 10.15252/embj.201798783 (PMC6043907; doi:10.15252/embj.201798783)
Supplement: Supplementary file 4 — Table EV3 [file EMBJ-37-e98783-s004.xls]

## Sheet: Table legend
Table EV3: Clinical characteristics of translocation t(11;14) T-ALL patients.

## Sheet: Table EV3_1
	Fall Nr		Name	Vorname		Eingdat		Material		Art		Zellen/ul
1	60105		F	M		2006-02-14		PB Fixativ		Buffy (24 h)		101400
2	100292		S	J		2010-07-15		PB Fixativ		Buffy (direkt)		100000
3	100300		W	K		2010-07-22		KM Fixativ		Buffy (direkt)		91000
4	100386		S	S		2010-09-22		KM Fixativ		Buffy (direkt)		100000
5	110289		K	P		2011-08-02		PB Fixativ		Buffy (direkt)		97400
6	110297		M	L		2011-08-09		PB Fixativ		Buffy (direkt)		427200
7	110338		V	K		2011-09-14		KM Fixativ		Buffy (direkt)		75400
8	120444		S	N		2012-12-21		Blut Fixativ		Buffy (24 h)		121600
9	120447		V	N		2012-12-21		KM Fixativ		Buffy (direkt)		189600

## Sheet: Table EV3_2
Patient ID		Age at diagnosis		Diagnosed		Chromosomal Abberation
100292		9.6		T-ALL		47,XY,+8,t(11;14)(p13;q11)
100300		13.3		T-ALL		46,XY,t(11;14)(p13;q11)[6]/46,XY[4]
100386		9.7		T-ALL		46,XY,t(11;14)(p13;q11)[12]
110289		17.9		T-ALL		46,XY,add(7)(q3?5),t(11;14)(p13;q11),t(14;?)(q11;?)
110297		8.5		T-ALL		46,XY,?t(7;11)(q35;p13),der(9)(p2?)[cp19]
110338		2.3		T-ALL		46,XX,?t(11;14)(p13;q11),mar,inc[cp3]/46,XX,
120444		3.0		T-ALL		46,XY,del(6)(q212?3),t(11;14)(p13;q11)[cp7]/46,XY[3]
120447		4.5		T-ALL		46,XY,t(11;14)(p13;q11)[15]

## Sheet: Table EV3_3
Tube number	Study number	Study number short	Time point	µg (total)	Volume (µl)
1	ALL09 DEHW2	HW2	R1	1.5	16
2	ALL09 DEEF3	EF3	R1	1.5	11
3	ALL09 DETR2	TR2	R1	1.5	9
4	ALL09 DES20	S20	R1	1.5	9
5	ALL09 DEWB11	WB11	R2	1.5	13
6	ALL09 DEOL11	OL11	R1	1.5	9
7	ALL09 DERO7	RO7	R1	1.5	11
8	ALL09 DEKA16	KA16	R2	1.5	8
PD Dr. Julia Hauer
Klinik für Kinder-Onkologie, -Hämatologie und klinische Immunologie Uni-Klinik Düsseldorf
Moorenstr. 5
40225 Düsseldorf
Telefon +49 (0) 211 - 81-18590 (KA04)
Telefon 2 +49 (0) 211 - 81-17687 (Pforte) Fax +49 (0) 211 - 81-16206
E-Mail: julia.hauer@med.uni-duesseldorf.de
