# Supplementary material for: Lmo2 expression defines tumor cell identity during T‐cell leukemogenesis
Source: EMBO J. 2018 Jun 7;37(14):e98783. doi: 10.15252/embj.201798783 (PMC6043907; doi:10.15252/embj.201798783)
Supplement: Supplementary file 6 — Table EV5 [file EMBJ-37-e98783-s006.xls]

## Sheet: Table legend
Table EV5: The 500 genes with the highest variance over all mouse samples, both tumor and control wild-type thymus, analysed by RNAseq.

## Sheet: Table EV5
name	chr	start	end	gene_id	strand	WT.1	WT.2	WT.3	WT.4	Rosa26.Lmo2.1	Rosa26.Lmo2.2	Rosa26.Lmo2.3	Sca1.Lmo2.1	Sca1.Lmo2.2	Sca1.Lmo2.3	Sca1.Lmo2.4	Mb1.Cre.1	Mb1.Cre.2	Aid.Cre
Gm29216	1	24615706	24616197	ENSMUSG00000101249	-	18658.8	13684.8	13219.4	14972.7	39185	44442.1	15870.1	13717.4	10870.2	15348.4	17695.5	21847.8	28769.4	34936.1
Gm28661	1	24614885	24615565	ENSMUSG00000102070	-	14150.9	9875.95	9855.3	12075.7	33301.7	36264.8	14252.4	10108.3	8193.77	12547.6	13910.2	19633.8	16214.9	18692
Gm28437	1	24613189	24613971	ENSMUSG00000101111	-	14039.3	8554.19	9042.39	11135	30548.7	33197.9	13912.9	10568.6	7386.28	10901.6	10019.3	14281	16374.1	12646.5
Gm10925	1	24613974	24614651	ENSMUSG00000100862	-	11274.2	7328.32	9692.84	11962.3	22760.5	20987.9	11813.8	10738.7	7859.78	9158.83	8866.1	11693.8	13295.2	25822.9
Gm28438	1	24612775	24613119	ENSMUSG00000101939	-	3281.35	1565.16	1377.39	1763.89	8742.29	10465.1	2546.54	1215.79	858.889	1858.89	1566.66	2436.64	2591.13	2478.16
Gm26377	9	78478528	78478635	ENSMUSG00000076138	-	4738.06	4509.48	2739.53	2416.94	9697.76	8720.64	5739.88	4409.77	4059.91	9409.15	6339.29	9001.28	9637.22	3622.56
Gm27597	11	98029413	98029492	ENSMUSG00000098992	+	2447.77	2426.95	1711.62	1119.73	3645.04	3258.54	2609.79	2315.74	2215.11	3301.34	2446.6	3807.07	6121.69	1929.57
Trbj1-1	6	41533864	41533911	ENSMUSG00000076483	+	881.099	1037.17	966.827	725.05	6.56055	1.31658	3946.92	0.45589	487.674	6.31715	2071.86	13.239	0	6.34936
Trbc2	6	41546730	41548352	ENSMUSG00000076498	+	3525.5	3196.02	2287.32	2003.49	2279.15	4992.4	965.004	1471.08	1013.18	2164.45	1826	2229.05	2571.9	2335.77
Trbj2-7	6	41543810	41543856	ENSMUSG00000076497	+	977.924	1075.01	892.256	705.31	76.3816	207.516	99.3632	70.3041	650.702	62.6723	1699.08	119.355	137.927	3700.77
Trbj2-1	6	41542754	41542803	ENSMUSG00000076492	+	804.113	819.621	644.101	498.64	0.419875	2947.46	226.319	2051.29	14.5309	2411.93	1.74933	533.357	44.4133	2.61231
Gm28439	1	24611535	24612410	ENSMUSG00000100131	-	689.134	620.014	1551.88	2202.43	1155.76	1627.92	941.559	2087.68	1361.31	582.043	710.889	736.479	1427.82	4167.32
Gm10222	1	24612407	24612700	ENSMUSG00000067736	-	344.654	350.015	1287.38	1903.51	459.649	955.104	568.714	2014.85	1216.93	249.592	309.182	456.367	1123.53	3652.05
Rplp1	9	61913284	61914538	ENSMUSG00000007892	-	1988.28	1437.14	1068.45	831.818	3491.66	3657.49	1782.35	1142.99	1157.57	2070	1704.17	1897.05	3103.43	1015.19
Rpl41	10	128548114	128549305	ENSMUSG00000093674	-	1466.17	1157.42	755.736	567.508	2693.17	2957.66	1463.9	968.659	966.314	1560.03	1167.41	1752.12	3549.63	817.515
Trbj1-2	6	41534001	41534048	ENSMUSG00000076484	+	638.845	822.883	683.971	547.546	1.74948	0	510.321	15.9561	2797.86	20.7564	42.8221	2339.19	151.876	4.53526
Rps3a3	13	108670603	108671397	ENSMUSG00000059751	+	899.585	8.91681	8.56819	447.078	3007.28	1695.05	1587.39	1111.34	14.965	2074.15	744.207	1198.39	1298.71	394.393
Rpsa-ps10	3	150072658	150073542	ENSMUSG00000047676	-	807.298	719.54	490.609	360.499	1723.7	2731.42	1601.8	150.311	118.961	309.537	1114.75	1396.08	1998.46	108.133
Rpl13a	7	45125565	45128745	ENSMUSG00000074129	-	982.002	698.999	486.944	365.317	3058.49	2513.87	1194.35	644.429	594.572	1120.16	1117.64	1307.9	1466.83	666.497
Gm13370	2	24985984	24986466	ENSMUSG00000084383	+	529.982	27.6748	293.571	215.586	2611.4	2133.4	540.667	379.98	26.4181	725.727	547.39	800.61	135.886	449.447
Gm10163	9	88390837	88391317	ENSMUSG00000066443	+	527.704	27.7417	292.672	214.933	2599.39	2122.21	539.648	379.422	26.1975	726.358	545.983	798.062	136.498	447.921
Gm10240	15	68309819	68310301	ENSMUSG00000068397	+	524.759	26.5716	290.837	213.561	2596.4	2121.62	537.088	378.621	25.525	720.167	544.221	792.807	132.589	445.931
Rps27	3	90212522	90213651	ENSMUSG00000090733	-	1499.06	1008	696.344	516.118	2874.16	2729.99	1355.08	649.2	575.389	1183.61	1027.25	1347.91	1848.19	673.632
Gm15772	5	3236431	3236868	ENSMUSG00000062353	+	219.3	187.71	131.768	84.4535	2256.64	2249.42	1064.53	186.802	162.405	286.262	240.133	325.94	552.017	168.935
Trbc1	6	41538218	41539881	ENSMUSG00000076490	+	2473.24	2380.25	1741.54	1573.74	331.977	697.244	1769.94	383	1673.26	391.915	1277.21	1556.91	431.54	1503.9
Rpl36	17	56613395	56614243	ENSMUSG00000057863	+	801.683	628.217	399.278	283.82	2395.99	2223.47	1232.71	637.872	606.149	1394.63	800.359	1857.09	1455.69	562.051
Gm10260	13	97760130	97760588	ENSMUSG00000069117	-	682.214	544.229	432.843	270.424	1736.95	5.69084	831.81	1508.43	8.60694	2024.74	823.738	72.2787	8.50324	588.575
Rps24	14	24490681	24496146	ENSMUSG00000025290	+	501.179	352.575	232.03	198.12	1399.98	1178.45	527.607	493.919	306.17	993.999	434.904	1308.27	2558.03	469.576
Rps27a	11	29545846	29548109	ENSMUSG00000020460	-	823.778	595.752	399.237	317.816	1663.66	1781.06	755.453	518.081	459.175	852.165	563.036	1015.27	2338.59	596.26
Trbj2-3	6	41543223	41543271	ENSMUSG00000076494	+	493.344	526.204	480.404	379.118	1899.29	11.1775	48.112	25.902	0	12.3765	19.1891	85.8623	1190.67	0.88854
Gm29562	9	88827522	88828425	ENSMUSG00000101698	+	1611.26	1087.68	1943.51	872.017	724.239	468.959	493.428	301.904	1117.37	562.674	1582.04	908.895	200.44	285.095
Rps2-ps10	18	61259008	61259972	ENSMUSG00000091957	-	478.624	512.874	356.996	277.662	970.695	294.063	781.501	1364.98	350.544	2129.12	935.982	446.044	379.839	246.974
Rps6-ps4	2	75191073	75191822	ENSMUSG00000081406	-	897.384	777.891	533.383	462.821	1593.88	1589.95	1236.7	953.707	883.479	1561.77	1674.69	1618.24	2316.19	824.328
Rps12	10	23785211	23787195	ENSMUSG00000061983	-	747.115	616.338	445.535	380.571	1594.54	1083.59	784.336	681.429	623.831	1023.04	846.166	1018.55	2305.11	527.32
Trbv13-2	6	41121396	41121832	ENSMUSG00000076469	+	184.008	229.065	272.621	209.992	22.7232	5.15787	6.42227	85.7783	0.623465	32.2156	48.1866	74.4633	5.90289	1960.77
Trbj2-5	6	41543453	41543501	ENSMUSG00000076496	+	605.68	662.365	583.01	461.783	185.088	1864.06	33.4493	140.228	22.7045	155.148	583.705	786.177	60.8841	1.77708
Trbj1-6	6	41535554	41535606	ENSMUSG00000076488	+	423.655	543.313	498.354	420.782	0	1.98729	34.7375	2.47729	202.199	1.63463	206.701	41.3449	4.23226	1800.68
Rpl8	15	76904071	76906318	ENSMUSG00000003970	+	690.448	645.872	405.851	348.794	1149.2	1479.34	846.923	908.775	665.37	1655.73	1331.91	1770.29	1372.62	467.448
Rps3a2	14	88123017	88123808	ENSMUSG00000062611	-	734.887	250.207	204.338	449.006	1584.58	948.258	1161.56	1260.77	253.763	1535.07	733.36	875.57	932.499	498.493
Rps29	12	69157722	69159186	ENSMUSG00000034892	-	827.629	649.144	452.596	323.032	1365.17	1284.54	824.71	495.431	468.147	832.275	775.705	869.959	1824.61	544.543
Gm10020	15	52477614	52478228	ENSMUSG00000057262	-	445.617	412.848	352.057	202.548	902.459	980.581	635.308	589.552	462.36	839.305	514.132	1190.88	1782.59	717.146
Trbv5	6	41062332	41062803	ENSMUSG00000076465	+	76.0948	100.223	110.397	91.0453	1.20091	44.0943	1.28435	1291.36	4.95459	981.484	0.463276	0.371403	0.0475232	3.18237
Gm22133	7	45458089	45458197	ENSMUSG00000076036	-	1594.74	1148.96	759.691	813.277	1519.83	1800.99	1200.06	503.303	443.259	936.495	1206.07	1242.39	1382.69	825.833
Rpl15-ps3	9	22185607	22186221	ENSMUSG00000061167	-	530.347	493.271	355.071	252.059	850.094	1003.22	645.858	737.537	577.655	995.037	618.807	1184.64	1830.84	680.333
Rpl23a	11	78180932	78183584	ENSMUSG00000058546	-	544.717	528.239	401.306	268.233	1136.2	1047.3	658.03	624.948	515.529	909.433	552.756	963.476	1790.93	606.625
Gm11808	4	3973092	3973595	ENSMUSG00000068240	-	741.258	646.448	396.495	279.212	1110.75	1274.37	780.528	514.765	513.69	862.571	707.715	1296.33	1510.35	441.95
Rps26	10	128624530	128626506	ENSMUSG00000025362	-	324.1	292.747	234.105	152.486	846.069	867.183	493.189	427.161	285.581	682.926	462.44	771.735	1579.31	338.475
Yam1	17	39847113	39848035	ENSMUSG00000105361	-	891.497	490.306	518.38	393.451	1486.71	1089.8	1620.58	781.898	633.414	820.102	984.376	552.591	1158.88	664.964
Gm23935	16	11144125	11144181	ENSMUSG00000076258	+	271.2	95.1034	65.4425	56.7685	651.175	613.481	945.752	161.241	82.4533	121.213	178.002	799.24	1146.34	386.499
Gm13394	2	28933610	28934609	ENSMUSG00000083773	-	289.283	451.51	468.085	232.396	320.974	396.07	460.428	665.629	891.902	668.001	1684.34	817.368	720.685	726.635
Rps2-ps13	X	52898588	52899469	ENSMUSG00000081684	+	336.515	367.744	240.937	186.154	697.46	200.216	566.907	888.483	215.127	1465.24	611.943	287.723	251.802	148.238
Gm10800	2	98666547	98667301	ENSMUSG00000075014	-	3.97951	0	0.0613751	0	0.583933	1.67406	1359.15	0	0.0300722	0	0.0289624	67.9441	4.78329	0.461335
Tmsb4x	X	167207093	167209315	ENSMUSG00000049775	-	1371.45	880.254	807.166	657.42	469.38	1064.02	396.828	308.238	76.6214	503.58	471.367	218.053	252.452	313.367
Gm42418	17	39846958	39848788	ENSMUSG00000098178	+	1039.99	522.448	468.81	401.061	1329.61	1146.41	1526.1	630.607	531.901	868.115	983.699	480.753	850.441	464.061
Gm4294	12	12023043	12023657	ENSMUSG00000078377	+	494.658	460.725	333.861	237.486	775.267	908.274	603.254	699.82	549.634	921.538	583.287	1082.53	1656.54	640.263
Rpsa	9	120127766	120132369	ENSMUSG00000032518	+	523.587	451.615	307.619	236.437	1132.34	895.971	444.895	769.341	588.503	1318.5	719.575	909.19	1370.17	561.276
Rps14	18	60774510	60778546	ENSMUSG00000024608	+	584.383	381.046	294.483	151.45	1224.68	1333.25	539.455	270.42	237.652	454.588	462.183	536.274	692.965	298.994
Trbj1-4	6	41534811	41534861	ENSMUSG00000076486	+	759.565	900.757	784.114	554.136	0	0	22.8925	0.858146	130.885	0.849365	146.206	14.6085	2.63894	2.13424
Rps15	10	80292453	80294114	ENSMUSG00000063457	+	779.236	604.315	380.282	296.817	1249.98	1215.93	743.41	480.762	471.221	877.221	722.651	1085.66	1257.93	366.292
Rps6	4	86854660	86857412	ENSMUSG00000028495	-	613.722	583.607	428.531	357.796	1077.11	1021.14	896.63	788.469	717.778	1206.75	1225.08	1102.12	1549.72	626.682
Rn18s-rs5	17	39846353	39848827	ENSMUSG00000106106	-	894.386	444.997	428.408	361.735	1236.69	1022.69	1368.53	592.248	495.968	733.976	860.21	453.174	841.275	472.608
Rps23	13	90923131	90924942	ENSMUSG00000049517	+	652.05	554.787	385.96	315.04	1223.12	1030.39	740.739	656.59	547.665	991.417	746.988	950.932	1291.32	363.433
Tpt1	14	75845093	75848525	ENSMUSG00000060126	+	1369.04	1082.91	914.656	673.794	1584.29	1618.38	888.699	1316.76	919.636	1687.97	959.672	1296.48	1243.35	982.336
Hba-a1	11	32283511	32284465	ENSMUSG00000069919	+	707.321	723.247	294.817	82.1475	245.111	1248.85	356.438	287.065	539.821	548.206	816.827	664.06	337.662	189.518
Rpl18a	8	70894722	70897443	ENSMUSG00000045128	-	635.904	542.057	364.645	235.537	1023.97	1000.23	595.092	551.2	476.111	815.126	534.414	885.72	1285.94	327.41
Rps8	4	117153827	117156243	ENSMUSG00000047675	-	543.236	506.321	346.079	283.444	1040.78	877.23	635.37	639.352	603.394	1031.79	819.595	1039.73	1313.41	512.428
Gm11361	13	28257636	28258094	ENSMUSG00000061330	+	414.985	275.824	181.062	149.261	956.932	35.1088	435.593	528.523	20.0334	888.2	384.976	76.2412	46.6212	254.164
Gm2000	1	156366040	156366484	ENSMUSG00000078193	+	298.469	231.142	159.684	112.42	872.397	984.673	414.938	215.877	191.687	396.04	268.394	486.07	839.624	229.922
Fau	19	6057888	6059524	ENSMUSG00000038274	+	777.994	599.378	324.424	292.817	1090.11	1124.5	640.733	378.182	379.153	756.127	613.761	930.657	911.407	357.018
Trbv4	6	41059394	41059886	ENSMUSG00000107486	+	69.4108	79.4606	97.7049	71.6319	0.596172	3.63195	1.41181	55.1285	1034.14	30.8407	0.133063	1.68902	473.598	1.41301
Gm29084	1	62534491	62535942	ENSMUSG00000100750	-	605.686	470.711	1189.46	565.049	252.475	180.941	388.245	489.061	822.836	440.918	756.898	420.055	110.131	313.99
Hba-a2	11	32296489	32297298	ENSMUSG00000069917	+	771.109	796.575	327.828	89.8692	219.89	1040.37	318.351	265.726	581.096	486.976	732.072	574.088	289.387	202.078
Rpl13	8	123102350	123105244	ENSMUSG00000000740	+	549.965	491.5	345.255	238.397	1197.17	959.748	542.491	561.664	533.239	960.716	637.787	895.956	845.148	352.331
Rps26-ps1	8	107439176	107439585	ENSMUSG00000059775	-	553.077	594.242	250.113	272.253	897.407	147.149	95.8876	478.164	751.298	792.079	538.079	151.946	264.193	66.2103
Ppia	11	6415443	6419817	ENSMUSG00000071866	+	463.603	543.472	432.11	316.991	368.593	563.529	473.771	551.715	548.085	617.506	545.846	761.062	1457.24	676.15
Gm11878	4	22519628	22520027	ENSMUSG00000081810	+	250.11	204.152	146.834	109.587	539.015	524.684	306.754	291.587	180.898	477.144	220.743	606.71	1150.6	292.959
Rps17	7	81342732	81345254	ENSMUSG00000061787	-	520.722	429.755	299.316	206.505	868.941	1110.52	632.961	439.025	374.296	656.649	507.283	781.312	982.891	363.114
Tmsb10	6	72957347	72958748	ENSMUSG00000079523	-	488.628	270.691	230.501	194.652	753.08	265.63	339.25	199.114	53.8787	322.565	956.188	180.96	23.8869	71.1149
Rps21	2	180257377	180258445	ENSMUSG00000039001	+	639.422	480.011	300.179	279.59	909.94	864.919	512.789	380.706	363.039	688.483	502.605	669.99	1167.88	337.27
Gm10076	14	105681828	105682211	ENSMUSG00000060143	+	338.714	245.115	132.378	126.277	644.356	772.23	349.53	157.852	161.06	290.589	236.717	419.424	967.569	149.663
Gapdh	6	125161715	125166467	ENSMUSG00000057666	-	307.473	431.127	303.328	235.099	396.293	499.486	432.606	616.395	610.118	757.366	1111.3	908.271	861.915	662.429
Rpl15-ps2	9	72060937	72061549	ENSMUSG00000098915	+	224.302	207.476	215.93	93.9902	561.112	563.677	378.392	269.589	216.452	378.34	256.085	695.954	1066.11	458.255
Rpl36a-ps3	6	136488807	136489127	ENSMUSG00000071141	+	263.792	224.301	141.541	124.808	395.35	494.674	196.125	139.681	153.061	247.153	192.304	398.116	1104.99	228.136
Rpl32	6	115805505	115808747	ENSMUSG00000057841	-	350.388	314.219	224.518	148.174	869.141	779.189	502.064	497.54	414.996	749.182	682.49	834.807	866.113	347.516
Gm12411	4	45550017	45550499	ENSMUSG00000081559	+	162.684	0.719448	98.8164	64.0539	834.231	710.463	187.613	117.025	0.611095	216.947	178.011	256.874	18.7157	145.263
Rpl21-ps15	X	151215167	151215649	ENSMUSG00000083596	-	200.34	26.5236	129.708	91.1889	923.465	674.046	213.32	180.952	24.5378	295.421	224.823	296.979	100.405	206.65
Hbb-bs	7	103826534	103828096	ENSMUSG00000052305	-	556.743	577.332	253.378	78.3122	154.814	1028.92	210.689	188.124	286.356	403.231	507.577	436.363	314.823	134.877
Rps16	7	28350652	28352696	ENSMUSG00000037563	+	654.538	582.679	407.107	293.033	1037.72	912.761	576.809	621.469	556.544	894.927	628.283	871.582	1153.53	460.305
Gm12671	4	91851668	91852669	ENSMUSG00000095937	-	304.248	479.901	385.573	250.635	294.772	411.152	488.101	721.081	702.957	707.089	1076.75	855.604	758.713	778.978
Trbj1-3	6	41534323	41534376	ENSMUSG00000076485	+	517.744	692.842	494.274	464.29	0.777547	0	38.252	1.62094	117.307	2.40653	80.5825	69.3904	0.830777	4.83761
Gm10359	5	105862701	105863702	ENSMUSG00000094708	-	305.255	478.63	383.7	249.682	292.341	412.434	486.309	717.958	702.889	709.877	1071.05	854.817	758.198	777.913
Gm6311	13	75954352	75955016	ENSMUSG00000061833	+	299.918	317.464	212.041	164.985	619.143	231.75	509.244	612.091	293.383	1082.97	523.286	350.934	299.428	204.467
Rpl36a	X	134585654	134588062	ENSMUSG00000079435	+	282.765	209.304	165.28	119.865	930.619	817.708	360.597	266.88	213.558	440.648	249.483	375.282	495.995	155.809
Gm11703	11	115724326	115724808	ENSMUSG00000083394	-	157.746	7.33837	72.0496	60.9693	802.588	676.096	153.958	97.5888	7.05109	212.507	164.475	246.485	35.2022	115.066
Tuba1b	15	98931425	98934565	ENSMUSG00000023004	-	395.94	617.22	501.48	332.023	294.481	504.783	268.698	882.805	736.6	941.252	776.797	605.465	985.52	471.424
Rps18-ps3	8	107262817	107263248	ENSMUSG00000057657	-	308.778	197.503	133.598	105.619	771.472	9.75245	317.866	400.525	6.14914	675.785	303.146	40.6807	13.2405	187.558
Rpl36al	12	69182731	69184083	ENSMUSG00000049751	-	289.599	248.819	162.132	134.823	411.978	463.873	202.319	158.662	182.509	274.729	206.028	404.876	1054.45	248.166
Gm12070	11	26786633	26787634	ENSMUSG00000069939	+	283.556	439.395	360.647	225.102	278.304	388.173	445.124	645.933	654.126	650.218	1045.47	794.939	704.673	702.264
Rpl30	15	34440505	34443640	ENSMUSG00000058600	-	354.825	263.745	202.648	146.579	676.105	951.888	343.965	351.875	225.633	535.323	416.009	537.562	744.814	237.49
Mir147	2	122640803	122640881	ENSMUSG00000076309	+	2.61289	2.34595	5.57231	2.35739	15.6789	10.3993	881.322	12.7418	2.58659	14.5306	28.5096	90.9796	26.4061	38.3028
Rplp0	5	115559467	115563727	ENSMUSG00000067274	+	472.503	512.082	386.566	278.099	682.009	603.493	576.83	754.576	638.22	1017.09	726.822	844.22	1140.99	624.135
Rpl19-ps11	8	19492906	19493623	ENSMUSG00000081094	+	317.517	274.413	164.539	132.639	568.352	554.064	313.456	201.12	195.265	383.192	286.306	561.065	981.089	197.045
Rps9	7	3703993	3706897	ENSMUSG00000006333	+	651.98	525.175	341.794	302.309	1077.92	869.435	491.507	423.063	419.209	787.329	600.214	584.539	552.196	237.004
Gm5559	5	95861714	95862715	ENSMUSG00000096617	+	275.453	426.54	350.01	218.086	272.751	379.743	433.36	625.689	636.407	633.682	1014.77	780.003	693.994	685.101
Rpl17	18	75000477	75003381	ENSMUSG00000062328	+	537.927	414.424	300.209	249.38	1081.93	842.822	507.073	461.33	409.088	720.027	460.599	548.943	580.773	280.992
Trbv13-1	6	41116007	41116468	ENSMUSG00000076467	+	113.386	134.785	163.287	103.698	0.136323	861.808	1.26355	0.899939	0.098288	0.468805	0.331312	0.379442	0.242759	12.7694
Rpl21	5	146832890	146837032	ENSMUSG00000041453	+	298.442	293.936	189.72	132.578	683.998	452.561	326.243	262.012	261.083	447.364	347.348	444.465	1029.06	361.638
Eef1a1	9	78478449	78489151	ENSMUSG00000037742	-	436.646	524.7	531.599	370.377	596.727	421.196	556.251	1120.59	950.177	959.469	737.973	608.777	581.501	569.271
Rpl21-ps10	3	38107443	38107922	ENSMUSG00000105359	-	143.394	6.66029	64.8252	47.6738	713.088	645.651	150.617	81.5131	5.67613	173.631	140.493	217.028	31.2632	109.3
Gm43107	3	115913809	115914063	ENSMUSG00000105017	-	413.286	228.301	500.816	221.198	529.537	593.876	621.707	280.528	342.438	558.797	868.233	858.981	268.732	232.461
Gm12033	11	20335012	20336013	ENSMUSG00000078965	-	272.203	425.061	337.524	221.756	262.632	373.373	437.819	631.498	621.066	623.091	958.857	764.06	677.988	682.841
Mir142b	11	87756841	87756955	ENSMUSG00000065420	-	784.588	539.471	319.129	367.001	168.68	97.2667	72.4329	17.6965	50.7397	47.461	139.566	207.314	120.932	93.1344
Gm12537	4	57370953	57371954	ENSMUSG00000095042	-	271.608	423.859	337.778	219.433	261.898	371.733	432.195	625.863	619.118	617.6	954.165	759.577	675.817	679.039
RP24-490A22.9	7	16719116	16719910	ENSMUSG00000108366	-	287.514	39.0475	32.2327	187.376	623.924	318.205	519.96	606.33	46.2944	669.135	281.928	320.671	329.044	194.883
Rpl19	11	98026710	98030492	ENSMUSG00000017404	+	392.393	368.902	251.981	177.501	659.159	570.818	399.511	333.638	321.524	526.665	388.125	613.442	1018.76	292.299
RP24-472K15.1	6	139137127	139137511	ENSMUSG00000108178	+	342.303	204.825	417.104	189.559	508.922	592.4	606.677	272.596	309.784	567.63	802.306	819.595	277.678	225.269
Gm42605	5	96485766	96486150	ENSMUSG00000105446	+	340.813	208.195	418.729	189.438	510.939	596.449	602.77	264.582	308.782	568.53	798.103	818.115	277.736	224.817
Rpl31	1	39367842	39371911	ENSMUSG00000073702	+	326.871	258.306	195.617	124.873	742.86	683.52	387.161	255.039	232.518	374.245	323.545	472.977	773.78	225.517
Gm42634	5	57695997	57696377	ENSMUSG00000106517	-	316.098	190.924	382.624	170.286	488.918	579.268	585.703	258.974	282.406	543.176	755.058	801.283	270.761	215.235
Gm43836	5	64558183	64558563	ENSMUSG00000106566	+	317.784	187.458	382.564	172.242	490.736	576.006	588.886	256.907	280.022	541.584	760.166	795.646	268.406	221.235
Rps11	7	45122388	45124389	ENSMUSG00000003429	-	485.583	468.589	325.166	239.362	962.955	699.627	471.98	500.078	378.174	822.754	624.76	630.063	681.366	313.849
Gm6139	5	129622990	129623871	ENSMUSG00000057244	-	215.545	219.134	136.309	110.009	448.724	140.22	357.963	451.3	142.174	840.715	366.972	198.954	176.65	96.1351
Rps25	9	44407714	44410405	ENSMUSG00000009927	+	338.569	317.305	244.635	156.555	770.219	668.776	545.118	356.643	326.728	513.118	376.736	598.181	843.569	373.7
Ubb	11	62551171	62553213	ENSMUSG00000019505	+	1013.08	957.344	871.205	656.181	723.869	612.11	832.997	1187.99	992.22	1386.5	999.346	958.188	900.917	872.09
Rpl34	3	130726831	130730398	ENSMUSG00000062006	-	348.556	247.797	199.716	137.307	825.271	736.772	338.539	249.965	210.125	399.65	311.691	400.092	443.552	201.957
Trbv15	6	41141188	41141658	ENSMUSG00000076472	+	92.1309	105.109	95.7754	81.9467	761.659	0.223623	2.04978	19.3739	0.723074	4.78241	11.3744	2.46577	0.0952483	8.27323
Gm8430	6	122456904	122457374	ENSMUSG00000055093	+	221.66	163.836	98.8252	81.057	490.434	570.82	225.19	112.712	105.424	214.243	152.509	289.937	728.221	152.985
Gm9800	14	8799589	8800504	ENSMUSG00000045799	-	512.815	792.33	678.657	539.106	311.881	324.603	397.351	849.986	845.372	851.645	855.949	611.094	520.002	611.963
Gm3362	15	37943327	37943792	ENSMUSG00000085442	-	262.772	276.802	198.926	131.782	521.06	494.447	343.866	300.488	251.601	474.077	297.827	503.806	923.039	319.484
Gm43108	3	115913890	115914182	ENSMUSG00000104803	+	276.868	161.531	321.204	149.845	449.109	564.809	556.249	224.205	241.923	493.717	659.655	747.652	255.851	195.626
Gm38226	9	98771105	98771625	ENSMUSG00000103949	+	280.111	182.528	322.944	161.39	464.16	562.739	582.207	237.056	252.321	498.028	665.693	762.741	268.009	204.238
Gm43535	9	110974432	110974595	ENSMUSG00000106234	+	16.3624	22.4599	647.18	298.371	6.91258	2.1836	1.77975	81.2596	376.84	5.8109	31.3333	3.20675	0.136774	43.9367
Gm43520	3	116818815	116818978	ENSMUSG00000106128	+	16.2226	23.59	642.66	297.661	6.91258	2.1836	2.05356	84.5954	378.778	6.33916	30.2666	3.34036	0.136774	47.1224
Chchd1	14	20703027	20704417	ENSMUSG00000063787	+	71.1309	64.6189	46.2715	32.8854	84.3524	144.08	55.5092	48.422	45.8987	91.1975	52.6151	159.439	779.714	106.201
Trbv19	6	41178375	41179048	ENSMUSG00000076475	+	51.6896	54.5128	68.2354	52.7408	1.5574	0.687591	5.82959	0.454537	0.0673725	0.771234	233.882	0.812788	0.399364	711.699
Rpl10a-ps1	1	64993951	64994604	ENSMUSG00000084416	-	331.51	290.959	193.891	159.252	741.716	657.308	407.745	328.91	324.355	585.483	382.666	567.99	677.079	230.042
Rpl28	7	4792874	4795066	ENSMUSG00000030432	+	408.621	427.788	259.931	191.488	675.773	658.471	521.767	458.539	409.499	826.738	558.71	775.25	673.451	347.146
Trbv12-2	6	41118851	41119364	ENSMUSG00000094525	+	89.5996	117.409	138.293	108.47	139.645	4.09831	3.36347	39.9764	0.353378	19.1305	21.3986	27.6254	3.36028	731.98
Trbj2-4	6	41543362	41543410	ENSMUSG00000076495	+	402.539	413.682	357.939	289.802	36.8462	14.1868	452.253	26.3486	383.66	13.2605	1.33877	32.6456	81.9417	0.88854
Gm43521	3	116822294	116822548	ENSMUSG00000106511	-	394.308	213.22	491.366	211.521	436.753	456.25	523.27	243.713	324.986	467.66	789.942	712.294	213.314	199.594
Rps18	17	33951999	33956001	ENSMUSG00000008668	-	247.791	190.26	144.119	100.34	594.376	625.902	277.397	144.46	306.026	221.712	264.169	528.167	614.529	223.06
Rpl27a	7	109519147	109522367	ENSMUSG00000046364	+	382.809	319.228	231.72	188.149	706.104	705.625	419.155	350.429	335.669	536.131	386.545	530.873	812.014	334.203
Rpl10a	17	28328471	28331032	ENSMUSG00000037805	+	390.098	354.781	257.012	194.293	790.896	660.852	450.999	438.893	423.968	696.793	439.654	635.205	713.475	286.314
Uba52	8	70508263	70510801	ENSMUSG00000090137	-	448.987	418.205	282.966	182.511	664.417	663.818	462.699	390.019	388.597	575.217	485.716	745.863	828.046	299.779
Rpl23a-ps3	14	34170655	34171168	ENSMUSG00000078126	+	244.569	247.707	181.161	116.894	479.262	463.437	310.138	272.47	226.162	418.47	259.592	458.207	850.98	286.854
Gm2606	15	12574889	12575890	ENSMUSG00000078300	+	224.341	358.799	286.03	184.212	217.271	308.874	365.376	544.993	519.87	521.519	777.399	629.631	565.475	581.49
Rpl12	2	32961559	32965345	ENSMUSG00000038900	+	394.128	320.461	261.015	176.355	821.823	627.665	411.735	420.412	364.687	613.79	451.71	697.286	603.551	375.745
Rpl29	9	106429454	106431568	ENSMUSG00000048758	+	378.807	389.674	276.572	192.276	785.554	612.876	571.773	441.493	448.626	669.559	538.311	764.699	583.216	330.872
Rn7sk	9	78175303	78175633	ENSMUSG00000065037	-	25.8456	6.08901	4.19983	4.36045	70.4655	624.513	302.665	7.00776	5.07594	9.42256	17.4404	23.1044	51.6387	16.7709
Rpl37a	1	72711260	72713809	ENSMUSG00000046330	+	304.213	241.51	142.513	122.759	635.016	575.818	317.131	180.828	168.013	324.262	266.275	468.349	564.856	179.728
Rpl7	1	16101295	16104662	ENSMUSG00000043716	-	605.601	545.864	454.941	348.953	817.741	963.362	657.242	610.819	603.847	725.557	630.45	717.162	917.911	467.062
Gm10132	14	77251847	77252314	ENSMUSG00000063556	-	252.828	269.827	199.462	127.538	506.721	434.629	320.328	331.374	276.432	472.977	289.873	457.874	829.275	297.42
Rps20	4	3831334	3835665	ENSMUSG00000028234	-	287.867	237.181	166.366	119.19	601.817	498.468	282.384	234.239	188.743	366.19	294.493	376.807	707.823	179.692
Rpl3-ps1	X	13202571	13203780	ENSMUSG00000084349	+	122.353	220.921	203.792	83.3818	270.316	278.811	82.7765	567.902	140.149	657.085	140.958	275.974	322.654	157.8
Rps7	12	28630847	28635953	ENSMUSG00000061477	-	294.454	230.569	193.591	125.285	728.295	580.906	315.826	282.192	232.887	395.19	299.162	382.871	577.148	258.358
Rps6-ps3	9	53689534	53690283	ENSMUSG00000082465	-	263.665	218.658	154.615	124.032	477.51	519.414	381.628	244.824	219.598	412.557	450.948	458.941	722.187	224.833
Actb	5	142903115	142906754	ENSMUSG00000029580	-	861.115	830.254	656.264	630.278	389.538	631.623	365.262	537.095	387.249	643.154	734.039	705.663	404.3	441.521
Gm10335	10	14523078	14523545	ENSMUSG00000071532	+	246.653	264.976	196.343	125.797	491.604	423.647	314.092	327.68	276.627	469.459	286.275	449.352	808.857	295.234
Trbj1-5	6	41535084	41535133	ENSMUSG00000076487	+	339.902	368.343	391.558	378.52	0	0	9.42995	0.875309	162.11	6.49764	120.704	12.2712	2.2431	2.17692
Gm1821	14	46084126	46084815	ENSMUSG00000044285	+	584.585	735.914	595.815	426.313	448.263	394.501	516.727	976.445	801.996	766.157	790.779	614.542	614.446	697.278
Rps2	17	24718116	24721929	ENSMUSG00000044533	+	212.137	218.287	157.251	124.215	437.044	485.154	326.511	189.532	530.485	333.503	404.934	655.935	571.043	372.931
RP23-447L9.2	6	4367774	4368066	ENSMUSG00000108014	+	188.962	115.12	200.14	102.651	362.125	469.62	447.359	173.867	167.533	408.117	498.006	605.107	219.104	159.666
Rpl15	14	18267823	18271391	ENSMUSG00000012405	-	251.306	242.015	181.86	137.614	374.364	422.823	290.615	405.103	315.3	526.845	306.457	516.261	777.617	333.102
Rps4x	X	102184941	102189394	ENSMUSG00000031320	-	390.153	384.885	304.142	213.37	715.928	645.121	505.952	528.718	423.964	712.664	449.846	553.694	639.444	250.126
Rpl37	15	5116613	5119140	ENSMUSG00000041841	+	202.925	171.85	126.303	87.4351	403.781	566.88	235.127	284.129	157.971	432.259	310.579	487.689	553.614	163.106
Gm6061	3	122256728	122257219	ENSMUSG00000093392	+	234.901	263.021	175.181	136.884	177.807	298.511	218.271	219.761	217.447	259.113	235.199	410.33	793.792	288.664
Gm11263	4	79327708	79328456	ENSMUSG00000083496	+	218.942	173.793	112.536	98.4626	427.639	472.83	309.355	173.689	160.023	340.729	367.499	395.863	648.671	169.126
Rps2-ps6	14	76236688	76237353	ENSMUSG00000095427	-	194.778	211.94	137.971	103.463	418.615	155.681	350.437	378.052	200.318	703.456	337.652	231.236	190.461	144.115
Mir142hg	11	87755577	87757270	ENSMUSG00000084796	+	565.978	409.115	225.194	260.73	131.936	93.1524	56.9921	11.3935	32.9041	39.3029	90.3192	143.119	97.1391	65.3462
Rpl9	5	65388364	65391444	ENSMUSG00000047215	-	378.34	317.41	232.48	191.039	701.128	619.297	404.942	356.544	320.295	616.942	409.667	564.099	583.904	341.065
Rpl10	X	74270812	74273135	ENSMUSG00000008682	+	416.912	449.12	379.379	248.388	656.805	574.329	505.804	592.811	460.421	773.24	409.162	564.028	777.806	333.395
Gm15500	7	114705217	114706235	ENSMUSG00000086583	-	251.321	254.783	202.951	132.365	521.527	468.067	315.411	315.871	261.358	504.869	323.664	442.255	731.703	379.114
Ubc	5	125385965	125390202	ENSMUSG00000008348	-	380.804	314.357	277.253	235.906	189.677	156.459	370.997	412.674	281.578	611.266	273.271	362.553	141.636	682.258
Ptma	1	86526726	86530712	ENSMUSG00000026238	+	663.704	872.751	692.713	603.577	473.237	690.997	433.711	878.338	860.574	901.608	884.136	796.725	832.703	620.044
Gm15682	5	88739247	88739729	ENSMUSG00000095524	-	108.076	10.9356	48.9285	37.6901	535.363	432.907	101.756	65.5122	9.44847	142.912	113.362	160.603	43.3294	80.5416
Mir7058	7	126367971	126368045	ENSMUSG00000099017	-	529.348	473.209	229.528	301.388	38.3486	76.9586	123.338	35.8877	82.039	124.755	166.186	127.971	72.0782	88.8185
Gm24574	2	75659244	75659317	ENSMUSG00000093242	+	93.2911	164.042	304.642	291.304	45.3919	31.5979	123.487	465.747	496.738	184.1	281.015	85.5783	64.8679	360.663
Rpl35	2	39001580	39005624	ENSMUSG00000062997	-	213.937	170.365	122.845	85.7273	580.777	530.575	266.469	184.183	160.234	325.873	208.044	306.985	465.172	169.149
Gm12366	4	35202103	35202975	ENSMUSG00000082762	-	149.014	160.518	97.1881	79.7039	305.408	75.2125	261.171	350.901	94.9013	615.403	263.902	109.89	91.4968	61.4675
Gm14150	2	151458956	151460309	ENSMUSG00000082809	+	170.372	379.3	258.898	188.142	169.95	245.58	168.475	573.864	443.375	632.952	406.793	368.099	488.246	285.717
Gm12918	4	10848420	10849055	ENSMUSG00000066315	+	278.434	256.103	167.138	110.43	654.042	524.645	279.982	268.167	268.278	478.367	334.36	436.223	421.251	168.985
Gm2451	3	139649379	139650377	ENSMUSG00000106574	+	187.294	288.755	228.885	143.38	194.282	270.623	294.396	410.821	418.409	420.341	678.675	526.521	485.196	448.023
Gm37167	9	32839527	32839922	ENSMUSG00000102467	-	360.652	309	278.263	211.453	349.207	424.019	534.829	274.694	242.698	565.481	489.735	717.367	252.575	229.456
Gm37385	1	34350775	34351161	ENSMUSG00000102839	+	359.854	311.577	274.796	212.641	344.688	416.08	533.749	275.146	241.888	571.076	478.014	716.27	252.769	231.53
Gm37371	1	140823327	140823718	ENSMUSG00000102500	+	354.679	309.375	273.419	209.453	342.595	417.544	521.786	272.864	240.888	565.56	476.938	715.799	250.861	231.687
Gm43590	3	123471970	123472356	ENSMUSG00000105058	+	358.017	314.63	274.497	209.813	346.153	418.476	538.68	272.771	239.718	566.263	480.218	708.626	251.841	233.218
Rpl35a-ps2	1	181241988	181242320	ENSMUSG00000081214	-	369.583	265.542	177.49	154.006	594.697	602.86	330.513	200.164	196.704	320.785	275.861	420.686	419.116	138.264
Gm37471	9	89074393	89074785	ENSMUSG00000102156	+	355.76	307.173	274.374	208.446	345.997	414.874	534.741	274.731	240.853	561.421	480.12	707.119	251.706	228.992
Rpl39	X	37082520	37085402	ENSMUSG00000079641	-	252.424	208.07	164.458	106.666	602.761	575.478	357.733	284.065	225.462	414.575	233.221	336.68	365.548	143.286
Gm37375	9	87498112	87498498	ENSMUSG00000102683	+	358.254	314.091	274.796	213.543	350.764	416.516	527.135	272.092	241.595	567.159	476.658	712.42	253.522	231.193
Gm43798	5	73459329	73459722	ENSMUSG00000106675	-	353.984	309.451	271.208	211.699	346.717	410.453	528.882	271.312	236.899	557.632	476.792	705.936	249.246	226.035
mmu-mir-5121	7	45126918	45126991	ENSMUSG00000105913	-	146.6	114.266	87.3537	58.8271	512.645	298.9	179.618	123.312	120.886	195.515	201.232	169.972	536.828	99.7266
Gm10123	9	96895658	96896147	ENSMUSG00000062933	+	256.969	303.998	221.478	158.869	193.871	294.355	257.422	292.737	302.109	334.076	309.479	423.721	779.316	364.346
Rpl35a-ps3	17	29136972	29137304	ENSMUSG00000067575	-	365.726	261.577	172.968	149.043	588.393	593.055	323.704	196.682	196.568	317.532	273.628	409.828	406.115	135.911
Hbb-bt	7	103812524	103813996	ENSMUSG00000073940	-	343.594	364.715	177.771	48.6287	91.0585	620.976	146.633	128.162	263.884	263.244	294.806	271.953	192.011	96.8014
Gm23419	11	120346736	120346819	ENSMUSG00000093264	-	321.095	432.16	520.201	382.444	136.709	126.643	211.425	443.386	304.349	333.133	473.256	129.39	79.8436	170.266
Rpl35a-ps4	2	108874926	108875258	ENSMUSG00000083424	-	361.662	263.524	171.994	149.392	587.699	591.283	322.018	196.616	195.068	316.817	271.855	408.644	403.757	135.388
Gm10243	6	48523518	48523850	ENSMUSG00000095526	+	361.938	259.281	172.133	148.973	586.439	588.943	322.827	194.973	196.159	316.102	270.936	405.946	406.991	134.538
Rpl35a-ps6	5	123255481	123255813	ENSMUSG00000094664	-	361.524	261.437	173.038	148.414	584.106	588.563	320.872	194.579	193.5	315.516	270.411	404.695	402.478	134.603
S100a8	3	90668978	90670035	ENSMUSG00000056054	+	7.82576	7.75127	1.33584	2.2223	9.4849	34.0668	554.218	6.70132	15.1721	11.4231	6.8824	0.41423	1.82331	11.6253
Gm13292	2	11409031	11410030	ENSMUSG00000082424	-	193.299	289.022	200.575	141.724	202.359	293.587	289.746	370.671	362.773	417.105	629.933	553.473	508.129	412.897
Rps24-ps3	X	79195047	79195448	ENSMUSG00000081049	+	106.29	97.4479	80.2849	54.376	249.314	239.002	146.722	141.584	91.2699	235.607	102.316	286.992	611.774	158.775
Rpl14	9	120571517	120574653	ENSMUSG00000025794	+	209.167	223.856	150.942	105.472	515.729	392.458	275.382	256.419	267.265	469.562	327.1	479.783	559.895	243.507
Gm13341	2	22587291	22587962	ENSMUSG00000083863	-	368.979	311.331	436.179	514.532	640.935	497.103	388.036	478.88	362.056	359.208	509.765	404.799	276.181	808.474
Rps23-ps1	3	37714740	37715164	ENSMUSG00000100755	+	269.072	258.59	181.046	128.611	536.107	467.798	352.685	280.717	254.077	457.332	336.643	420.003	574.233	169.288
Rpl26	11	68901583	68906989	ENSMUSG00000060938	+	252.111	201.696	146.119	106.283	382.229	359.014	165.761	210.636	186.335	305.13	208.641	372.29	635.953	183.627
Rps19	7	24884371	24889806	ENSMUSG00000040952	+	173.036	149.131	95.4126	69.7947	523.585	445.886	212.809	169.535	151.359	329.269	232.85	329.615	352.07	107.42
Tlcd1	11	78176711	78181909	ENSMUSG00000019437	+	173.495	163.086	120.618	83.9466	369.182	362.936	209.813	180.693	148.931	279.619	165.814	316.831	604.035	184.065
Gm10182	9	22320314	22321410	ENSMUSG00000094627	-	335.082	393.868	251.586	216.77	227.314	275.654	343.784	187.409	142.726	360.441	340.816	442.73	664.893	174.491
Rpl35a	16	33056453	33060189	ENSMUSG00000060636	+	326.189	240.167	169.71	140.952	546.4	519.034	280.26	200.399	191.685	320.57	267.022	442.477	363.865	129.852
Gm2574	3	142962611	142963612	ENSMUSG00000078162	+	177.943	268.377	187.642	133.89	183.517	265.524	271.937	359.143	344.783	386.033	568.946	507.755	473.961	392.998
Hspa8	9	40800984	40805200	ENSMUSG00000015656	+	337.036	665.327	471.008	288.282	268	369.704	269.874	382.763	532.008	393.741	476.383	284.752	622.312	548.696
Gm5138	6	83874379	83875380	ENSMUSG00000079501	-	176.364	263.498	185.145	130.336	180.521	258.649	266.469	354.229	339.548	381.212	558.079	495.99	465.028	388.457
Hsp90ab1	17	45567775	45573271	ENSMUSG00000023944	-	131.387	241.435	207.999	161.222	158.322	136.742	185.72	489.051	383.172	407.049	519.043	312.639	232.956	226.436
Gm9843	16	76403209	76403712	ENSMUSG00000050299	-	292.153	246.049	124.81	124.71	469.736	480.74	261.587	130.645	131.948	279.072	241.227	388.865	420.047	145.215
Gm17383	18	82338774	82339816	ENSMUSG00000058625	+	329.231	422.545	274.941	257.41	233.367	421.609	184.074	513.982	377.291	588.796	469.22	486.955	547.698	256.305
Mif	10	75859353	75860250	ENSMUSG00000033307	-	104.665	122.255	83.5171	67.1156	233.316	273.028	142.264	245.632	229.776	367.5	259.526	398.407	515.513	194.129
Rpl10-ps3	9	50344240	50344981	ENSMUSG00000058443	-	285.177	263.851	199.342	139.863	461.806	442.456	308.582	308.246	239.193	456.616	250.287	396.29	588.012	182.486
Rps12-ps3	19	59322290	59322783	ENSMUSG00000067038	+	168.812	108.562	79.6848	87.5561	341.595	280.8	153.575	113.799	102.722	220.183	156.43	245.565	539.251	98.6225
Rps3	7	99477896	99483738	ENSMUSG00000030744	-	295.345	258.329	205.124	124.535	569.979	536.071	301.801	299.677	243.723	441.546	299.269	390.638	399.143	203.691
Rps5	7	12922290	12926686	ENSMUSG00000012848	+	237.699	202.627	143.646	97.2675	493.394	398.123	225.003	260.876	209.706	373.943	235.525	375.537	507.184	171.555
AL589651.4	13	21786875	21787015	ENSMUSG00000106281	+	25.3753	31.3812	19.3897	9.74094	33.7985	91.7312	83.1211	45.3174	30.1117	74.5002	507.584	49.2649	100.86	49.4053
Eef2	10	81176631	81182507	ENSMUSG00000034994	+	271.642	304.894	325.014	259.85	282.457	210.592	294.068	613.558	557.171	460.496	390.02	264.519	227.638	226.549
Gm17535	9	3034599	3035805	ENSMUSG00000096736	+	1.67217	0	0.0383912	0	0.400047	0.418863	469.674	0.0181298	0.112864	0	0.199281	26.869	1.96991	0.252501
AC117232.1	10	128559201	128559319	ENSMUSG00000105001	-	108.316	173.844	127.917	98.5942	171.655	188.349	123.959	205.771	228.381	301.221	217.012	309.173	589.048	210.192
Rps10	17	27630422	27636629	ENSMUSG00000052146	-	202.447	172.463	116.685	85.2833	543.461	378.588	238.056	168.629	162.68	290.604	251.498	326.87	296.766	130.458
Gm7536	3	24333068	24333511	ENSMUSG00000057036	+	241.286	214.966	145.016	114.246	432.169	477.907	281.968	205.569	210.682	318.004	230.732	341.079	514.195	207.935
Rpl17-ps5	5	22612628	22613182	ENSMUSG00000081855	-	243.239	177.649	129.246	101.296	501.354	457.06	243.658	166.94	144.9	274.969	191.599	257.663	305.869	118.495
Gm27733	X	103461218	103461285	ENSMUSG00000099312	-	0	0.681359	269.852	252.305	179.991	83.3318	0	196.944	1.00167	298.446	0.964703	0.322247	0	0
Rps3a1	3	86137940	86142702	ENSMUSG00000028081	-	421.099	464.073	363.876	241.628	410.875	595.498	264.27	268.257	472.281	341.816	393.897	563.379	581.081	293.334
Ftl1	7	45457944	45459884	ENSMUSG00000050708	-	637.085	497.483	366.73	361.121	572.045	571.096	463.146	269.515	231.946	426.135	568.937	439.159	459.829	367.441
Gm6576	15	27025386	27026207	ENSMUSG00000090544	+	108.371	123.243	91.5489	66.9772	217.676	41.8487	197.536	304.015	86.6473	466.06	200.63	78.5341	59.2429	60.6996
Rpl4	9	64173387	64178562	ENSMUSG00000032399	+	299.343	338.439	298.409	200.243	439.385	410.318	403.017	484.345	428.706	575.749	421.976	517.486	661.909	400.439
Pfn1	11	70651850	70654644	ENSMUSG00000018293	-	555.265	626.209	385.187	344.532	328.599	405.366	262.213	216.369	217.622	365.542	367.531	373.403	379.2	227.568
Rplp2	7	141447370	141451585	ENSMUSG00000025508	+	285.256	213.826	118.747	129.869	475.711	380.549	282.645	149.919	163.752	390.619	313.025	336.784	362.763	111.154
AC122804.1	6	136808543	136808683	ENSMUSG00000105415	-	226.751	184.508	107.958	100.381	404.093	410.4	185.191	70.3041	103.217	154.684	214.014	372.206	159.403	76.4239
Rpl5	5	107900502	107909005	ENSMUSG00000058558	+	190.328	188.174	151.343	99.4484	420.772	367.35	224.805	224.91	185.622	329.288	224.156	359.543	526.458	284.646
Rps10-ps2	16	20822145	20822640	ENSMUSG00000099764	-	198.603	170.617	120.517	82.4628	545.542	328.423	245.255	171.665	160.763	291.215	274.787	310.711	293.999	141.676
Rpl38	11	114668524	114672331	ENSMUSG00000057322	+	144.213	98.7241	69.0874	55.0191	357.754	338.5	144.554	109.235	87.0618	184.726	112.25	280.378	408.37	112.333
Rpl7a	2	26910764	26913318	ENSMUSG00000062647	+	331.903	348.001	277.313	223.763	384.018	338.57	414.703	451.658	465.865	563.765	516.343	659.862	440.358	338.62
Gm4609	3	122230195	122231196	ENSMUSG00000078592	-	142.785	222.229	175.525	111.262	150.853	216.056	228.735	319.112	315.076	324.925	510.221	410.263	379.916	348.568
Gm37917	9	98767930	98768321	ENSMUSG00000103276	+	7.13804	20.8023	292.687	215.273	3.53467	0.644856	10.0806	188.069	295.333	17.6807	24.1537	4.69559	0.572219	56.7555
Rsrp1	4	134923592	134927671	ENSMUSG00000037266	+	316.631	235.722	276.649	366.128	43.948	46.3953	155.493	52.9101	43.6673	85.5311	112.372	65.5235	40.5242	96.7343
Trbv26	6	41227505	41227993	ENSMUSG00000076479	+	18.4796	26.9088	25.5381	17.4713	0.815709	0.0430783	1.05604	0	0	0	425.124	0	0.688066	0
Rps12l1	7	56014016	56014414	ENSMUSG00000078087	+	142.383	97.4259	73.1655	78.8225	287.862	240.06	137.415	108.591	94.6306	191.509	142.215	217.755	484.037	90.5142
Gm15921	5	130208080	130208562	ENSMUSG00000094092	-	69.4233	0	26.479	22.3634	360.328	307.388	67.3103	36.4712	0.235036	83.3169	72.7982	104.256	7.29123	43.5835
Rpl6	5	121204481	121209241	ENSMUSG00000029614	+	262.954	283.955	213.223	148.271	398.82	326.638	311.71	352.854	327.334	500.341	358.914	448.188	568.548	369.025
Gm23634	4	134468364	134468454	ENSMUSG00000092812	+	195.076	362.004	302.726	198.257	95.9715	94.6781	204.784	346.516	231.536	377.72	427.72	174.58	144.692	137.074
Cd8a	6	71373427	71379173	ENSMUSG00000053977	+	278.121	326.056	299.082	341.552	26.5354	88.3335	65.1377	89.0006	99.4385	77.7222	95.548	135.953	75.9031	122.263
Gm43558	3	134357292	134357501	ENSMUSG00000106628	+	143.073	188.529	75.3547	169.827	91.6728	371.451	174.058	159.431	122.28	403.782	50.8138	328.17	248.45	150.104
Rpl39-ps	15	102634982	102635336	ENSMUSG00000036305	+	189.943	129.47	86.7372	75.6082	380.194	416.856	216.743	122.482	92.481	199.322	119.743	204.437	216.601	68.4351
Gm26825	5	5781530	5783636	ENSMUSG00000097554	+	169.495	353.936	375.665	150.724	207.526	414.767	143.697	308.768	428.067	291.967	363.503	215.8	463.673	284.467
Gm6472	X	152909505	152910155	ENSMUSG00000095597	-	282.517	245.683	216.031	128.053	505.979	415.87	349.786	302.324	252.087	399.673	315.235	264.266	440.246	167.432
Gm13456	2	40555752	40557116	ENSMUSG00000082536	+	93.9425	145.43	187.474	120.932	83.5906	39.8775	137.674	421.399	340.817	236.311	193.964	98.8402	78.3523	189.161
Trbj2-2	6	41542957	41543007	ENSMUSG00000076493	+	237.448	269.364	248.5	179.843	0.411643	10.3261	19.8108	25.3153	0	11.0417	0	47.6925	121.831	1.70739
Gm24270	9	56223715	56223771	ENSMUSG00000076281	-	107.836	29.669	14.6331	19.1951	215.094	188.109	274.548	43.7654	31.866	25.0786	55.242	248.729	300.26	118.776
Actg1	11	120345690	120348542	ENSMUSG00000062825	-	399.387	435.53	402.182	342.081	239.438	309.452	237.075	323.01	220.337	321.064	449.457	174.519	148.164	137.368
Ly6d	15	74762056	74763620	ENSMUSG00000034634	-	224.151	140.596	91.714	123.328	103.01	207.248	0.602553	110.7	381.857	141.966	177.322	9.88525	19.1201	5.04935
Rpl31-ps8	15	90764279	90764656	ENSMUSG00000067870	-	144.104	130.846	102.054	63.1248	353.062	341.837	189.716	133.612	109.739	186.277	161.165	238.954	396.993	114.548
Gm24447	15	93234363	93234700	ENSMUSG00000065911	+	12.9605	2.87864	2.05643	2.61719	31.4907	362.036	202.469	4.01399	2.82127	5.2545	9.63942	17.8284	24.8201	9.6609
Gm42860	5	60803716	60807706	ENSMUSG00000106044	-	150.094	146.81	414.617	256.007	144.584	152.192	261.388	390.851	383.417	282.199	314.022	270.481	87.6556	209.38
Gm26315	2	7076094	7076414	ENSMUSG00000065824	-	12.3608	3.03109	2.02098	2.75579	29.8883	359.685	204.099	4.09023	2.97069	5.39783	9.06	17.9535	25.0863	9.49437
Gm7336	7	51746697	51747698	ENSMUSG00000078636	+	107.123	176.683	166.114	99.9007	90.1978	113.294	186.094	323.502	312.221	269.179	420.55	279.486	234.003	331.123
Gm10175	7	23946649	23947237	ENSMUSG00000066724	-	119.077	115.084	78.7513	71.379	168.556	277.962	161.435	193.378	134.994	277.078	179.908	326.459	431.253	117.68
Thy1	9	44043384	44048579	ENSMUSG00000032011	+	371.662	408.311	317.206	329.896	29.8058	160.678	151.155	203.502	239.136	224.916	270.193	175.644	155.143	147.076
Hmga1-rs1	11	120762794	120764419	ENSMUSG00000078249	+	85.3234	121.658	90.1115	69.3078	147.318	111.351	116.556	338.146	158.555	429.153	149.879	145.789	119.922	77.424
Gm42429	5	44134393	44134950	ENSMUSG00000105373	+	209.706	178.313	250.126	112.933	296.96	46.0567	138.134	26.6671	131.263	66.0633	378.237	141.569	156.253	38.7789
Gm10045	17	29308138	29308620	ENSMUSG00000094326	+	93.7358	14.0532	56.3637	43.3292	367.195	294.74	100.268	80.0101	10.3416	124.348	95.5249	135.65	50.7599	87.2121
Myl6	10	128490860	128493875	ENSMUSG00000090841	-	323.277	225.656	168.729	130.204	338.775	406.492	243.997	84.6214	87.6262	141.888	142.205	204.611	308.307	136.577
Gm15459	5	5781615	5783555	ENSMUSG00000100801	-	175.696	370.671	385.901	158.733	186.045	332.476	149.716	323.303	444.136	285.448	356.445	199.292	417.556	301.001
Gm12435	4	48344215	48345230	ENSMUSG00000081953	-	106.527	183.802	285.098	223.856	30.9121	19.6969	69.876	281.589	268.298	117.738	199.318	48.0312	38.3711	248.611
Gm9844	7	24862213	24862697	ENSMUSG00000091955	+	252.241	130.065	93.3929	93.4527	298.631	157.968	154.11	63.2117	17.6019	127.988	337.602	102.742	13.6898	31.5093
Rps13	7	116331505	116334195	ENSMUSG00000090862	-	281.369	255.836	174.78	139.987	454.522	407.208	273.966	233.18	222.194	423.47	279.187	401.897	338.057	180.213
Trbd1	6	41533201	41533212	ENSMUSG00000095668	+	273.313	214.288	104.261	215.332	1.74948	14.0435	140.327	0	0	0	0	10.9564	0	0
Gm12174	11	46727818	46728630	ENSMUSG00000080776	+	218.944	148.429	93.3318	106.517	299.258	412.393	206.848	104.326	116.678	197.087	158.15	257.697	341.045	105.258
Gm15427	1	95498621	95499151	ENSMUSG00000081051	+	250.734	226.732	162.445	94.2566	400.898	325.342	230.823	255.669	219.178	317.173	232.791	310.906	471.642	157.017
Gm16409	14	73796541	73797290	ENSMUSG00000075581	-	123.331	99.0587	56.9651	56.3977	269.98	279.326	172.044	95.4378	91.4841	206.943	224.322	231.545	382.194	91.2856
Gm37416	2	16023108	16023425	ENSMUSG00000103865	-	60.0791	173.164	330.196	208.488	7.52607	4.10707	143.398	98.2658	197.344	30.513	92.5549	26.0473	10.7923	33.2015
Ly6e	15	74955051	74959905	ENSMUSG00000022587	+	237.639	306.29	223.836	176.217	165.114	187.049	138.344	289.316	339.277	387.922	315.23	473.573	250.372	161.007
Eef1b2	1	63176825	63180486	ENSMUSG00000025967	+	217.723	184.21	137.028	122.238	408.318	270.213	181.31	247.683	207.707	387.552	265.349	322.325	385.528	146.797
AL589879.3	13	21833093	21833230	ENSMUSG00000106440	+	25.4283	29.8811	23.1691	10.7961	55.0706	165.317	105.428	48.364	25.3369	93.8548	379.972	100.195	137.674	52.2146
Rpl23	11	97777527	97782437	ENSMUSG00000071415	-	214.918	177.933	144.61	116.396	398.497	316.301	240.57	246.56	206.185	362.586	238.872	289.681	434.127	190.231
Gm22953	2	121450670	121450770	ENSMUSG00000080374	-	514.342	500.711	391.81	267.134	418.005	514.953	328.559	209.944	281.896	330.029	363.289	364.924	354.232	309.942
Gm37614	9	88826604	88826813	ENSMUSG00000103837	-	88.4649	60.8941	321.168	144.553	11.4966	7.22239	39.1311	125.357	239.911	44.1427	123.182	23.791	5.87478	69.5579
Rpl3-ps2	X	74170653	74171866	ENSMUSG00000084131	+	51.614	108.637	86.7028	29.8564	118.371	151.188	12.3173	237.79	23.0038	336.068	24.5864	129.058	146.928	59.713
Tpt1-ps3	6	99877816	99878334	ENSMUSG00000084319	-	428.347	418.376	401.821	250.958	478.893	438.434	355.04	577.678	409.075	616.671	374.302	400.89	350.295	409.295
Gm12481	4	43664043	43664339	ENSMUSG00000043770	+	370.209	374.95	267.966	187.409	325.015	487.835	266.403	145.885	181.942	235.767	251.871	304.27	318.792	218.718
Gm10273	10	59395632	59396757	ENSMUSG00000069622	+	55.0978	52.9367	35.3298	31.2594	61.4711	74.851	40.0392	48.5268	45.0461	77.7101	50.8991	137.548	383.458	89.0489
Atp5k	5	108433244	108434448	ENSMUSG00000050856	-	132.321	120.464	65.1618	56.1598	143.35	239.096	135.981	55.9508	86.2584	107.791	112.944	259.553	379.167	131.772
Gm25994	11	106783171	106783271	ENSMUSG00000093133	-	71.9852	125.006	290.875	257.684	3.74146	3.33708	41.57	53.7318	71.2607	25.7332	118.426	13.8853	19.0996	123.718
Gm5805	15	81972390	81972845	ENSMUSG00000061848	+	155.87	102.622	77.2303	38.0839	324.068	335.058	150.617	72.5585	69.906	135.32	136.762	150.17	192.582	77.529
Mir3064	11	106782693	106782759	ENSMUSG00000093273	-	147.197	202.964	263.505	263.02	12.2203	9.43222	57.9737	46.7049	74.5522	34.5894	168.406	38.5926	40.1749	128.016
Apoe	7	19696109	19699166	ENSMUSG00000002985	-	84.3088	29.6812	45.3078	42.0365	115.267	142.304	54.4126	21.2673	22.2516	31.2912	120.281	88.5181	364.815	79.3958
Rps16-ps2	5	129128077	129128517	ENSMUSG00000060419	-	152.694	141.939	86.3193	69.2569	313.431	258.42	155.078	123.903	119.134	211.431	161.545	260.419	357.217	112.203
Gm38194	1	195321283	195323493	ENSMUSG00000102307	+	8.78618	14.0401	53.1181	58.7086	3.912	1.6292	23.4474	328.676	124.449	23.5494	18.504	8.7215	2.54644	74.4053
Rpl14-ps1	7	45324941	45325651	ENSMUSG00000046721	+	73.1931	62.6889	35.1935	31.0389	182.684	298.321	148.071	13.0188	12.6136	19.7701	86.7591	149.814	179.479	11.1142
H2afz	3	137864487	137866922	ENSMUSG00000037894	+	369.875	479.995	342.942	266.172	302.557	460.384	372.683	386.388	386.611	474.929	414.344	462.588	614.66	415.992
Rpl18	7	45715457	45720835	ENSMUSG00000059070	+	239.361	212.919	134.091	99.695	393.507	315.2	205.284	186.058	197.613	315.118	231.126	312.454	327.319	135.868
Rpl31-ps9	1	129801387	129801764	ENSMUSG00000094122	-	121.654	107.19	86.6082	51.6084	306.576	287.725	161.442	113.119	92.1395	162.842	139.703	192.461	315.932	96.9825
Gm9493	19	23619742	23620320	ENSMUSG00000044424	+	136.899	113.27	88.6347	57.0923	357.293	274.395	156.933	120.298	103.523	189.281	152.273	173.788	284.745	121.479
Gm38312	1	89097073	89098818	ENSMUSG00000102700	+	14.108	25.1697	42.6226	28.9057	11.1582	25.2156	21.6035	92.2182	336.03	63.3886	83.6592	73.1681	78.4827	118.584
Gm10481	5	13042433	13043434	ENSMUSG00000096810	-	105.864	160.499	105.14	74.9488	121.793	184.248	170.409	193.581	184.469	221.149	335.965	323.29	311.728	221.103
Gm28901	1	97024516	97025565	ENSMUSG00000100454	-	80.8198	139.814	230.389	180.38	21.5136	13.0003	54.3772	230.352	217.228	88.5949	152.192	34.5804	26.1481	198.287
Trbv2	6	41047340	41047995	ENSMUSG00000076462	+	36.9553	46.5443	64.3507	51.7394	0.288024	0.0642235	0.51339	3.13563	312.43	1.35368	0.0999997	0	0.0683871	0.663696
Tcrg-C2	13	19304649	19307551	ENSMUSG00000076752	-	5.46719	9.65592	10.8223	8.37185	296.133	11.7118	19.7453	106.195	12.717	147.866	3.6005	72.0185	7.29412	62.2631
Rpl24	16	55966275	55971435	ENSMUSG00000098274	+	147.202	130.518	83.7741	66.5268	257.478	259.008	180.105	137.72	129.976	233.261	151.681	347.378	231.038	74.9206
Rpl10-ps1	2	105554201	105554845	ENSMUSG00000080859	-	196.106	188.419	149.575	99.1802	321.677	281.393	221.738	237.826	182.833	336.601	188.629	262.138	385.395	136.691
Gm26809	6	18844220	18847360	ENSMUSG00000097815	+	32.6469	37.2238	137.879	133.879	13.1069	7.50464	61.4524	216.612	240.071	41.2076	176.875	12.3482	4.6633	50.3652
Igkc	6	70726435	70726966	ENSMUSG00000076609	+	266.645	246.816	222.719	140.857	93.1303	190.142	134.503	62.0696	248.341	86.9609	67.4494	40.3244	59.6191	212.455
Trbd2	6	41542163	41542176	ENSMUSG00000094569	+	180.206	225.043	178.733	131.361	0	0	44.9045	1.56305	58.3831	0	18.7428	10.9564	1.60221	27.989
Gm15710	5	92140294	92140929	ENSMUSG00000084111	-	167.832	164.531	113.368	69.8742	364.42	282.725	174.358	182.907	184.956	293.62	218.907	255.098	248.927	114.152
Gm7331	X	162566857	162567243	ENSMUSG00000059461	+	183.009	157.255	99.0823	67.9127	229.955	267.317	190.467	129.374	129.656	207.522	168.153	301.286	343.42	100.296
Rpl27	11	101442298	101445529	ENSMUSG00000063316	+	211.158	191.365	131.545	113.904	302.474	270.408	241.667	193.18	188.408	281.364	264.544	348.109	400.995	187.598
Gnb2l1	11	48800332	48806434	ENSMUSG00000020372	+	238.891	235.769	191.446	138.054	345.9	280.666	242.921	314.533	271.881	392.96	278.795	336.774	430.088	221.081
Rpsa-ps2	10	128776742	128777251	ENSMUSG00000045055	-	125.65	144.403	116.481	73.9457	237.477	263.275	256.66	95.0826	74.5243	171.529	233.715	207.914	287.204	69.6189
Tubb5	17	35833921	35838306	ENSMUSG00000001525	-	226.943	328.51	274.664	189.105	180.711	198.151	152.303	391.155	330.494	372.022	332.366	224.738	268.21	191.933
Gm17711	10	18011268	18011505	ENSMUSG00000091367	+	202.274	142.404	87.5168	87.6393	202.44	314.209	129.902	66.3837	64.0115	146.788	113.651	158.361	285.665	91.2844
Apex1	14	50924968	50927139	ENSMUSG00000035960	+	15.9977	22.9102	18.8062	13.8475	46.6174	38.9495	19.899	71.0584	50.5834	94.9119	40.1895	75.0099	318.815	55.4654
Rps15a	7	118104372	118116188	ENSMUSG00000008683	-	130.825	103.443	77.5793	53.1026	346.501	254.502	132.836	122.08	101.482	185.831	111.587	160.97	184.334	85.301
Gm6430	1	97024681	97025928	ENSMUSG00000044757	+	85.3459	143.638	220.663	172.822	25.3002	15.5964	54.9433	218.389	206.742	92.2235	154.994	37.1183	29.8001	192.19
Gm8172	X	69605496	69606245	ENSMUSG00000082926	-	134.646	126.395	98.793	73.2829	249.938	229.19	201.052	176.812	159.81	262.245	283.304	230.61	347.74	140.136
Gm12286	11	63312310	63313311	ENSMUSG00000081600	-	92.9774	134.489	92.3526	64.2617	107.944	154.92	141.391	160.32	164.37	197.761	329.068	276.818	267.963	182.518
Gm6204	3	53692422	53692878	ENSMUSG00000105879	-	130.536	84.6555	66.7695	33.3142	277.421	284.958	124.544	59.4233	56.8855	112.417	115.936	125.819	162.858	66.2128
Gm13841	5	115801677	115802159	ENSMUSG00000083833	-	154.517	162.643	124.912	72.1992	323.817	251.388	248.555	190.149	186.901	288.112	217.715	332.14	234.062	147.607
Gm6344	13	55085777	55086259	ENSMUSG00000094446	+	156.179	168.063	128.317	74.0789	326.512	253.132	250.415	194.498	192.683	292.416	223.193	333.455	232.623	148.599
Rag1	2	101638282	101649501	ENSMUSG00000061311	-	79.5071	109.511	176.378	252.853	3.19023	21.8332	14.8741	73.2447	133.307	21.2554	14.4335	7.41167	14.0443	55.7114
Eif5a	11	69916714	69921958	ENSMUSG00000078812	-	91.6014	119.683	85.2596	68.6392	139.283	135.336	131.233	147.301	152.46	217.1	145.212	254.171	353.592	145.511
Gm8210	1	43189156	43189638	ENSMUSG00000094497	+	152.19	163.746	124.384	71.6691	319.601	249.033	247.393	188.744	185.82	286.408	217.534	326.877	229.836	145.218
Rpl36a-ps2	3	145879020	145879340	ENSMUSG00000105388	+	89.8837	69.21	61.4233	44.0201	300.257	240.446	101.49	79.964	64.2234	128.738	90.1912	103.352	159.812	53.3719
Gm15501	7	93178983	93179669	ENSMUSG00000087412	-	121.454	136.603	99.0166	65.568	270.933	200.657	180.043	187.516	181.438	294.617	243.429	238.521	310.083	143.512
Gm11518	11	94037218	94037628	ENSMUSG00000081604	-	158.706	165.94	94.4803	89.0386	265.461	224.133	206.222	163.402	150.093	236.771	228.775	292.863	355.293	171.876
Ltb	17	35194439	35196320	ENSMUSG00000024399	+	259.004	147.7	145.896	120.156	100.462	62.8489	5.58324	36.3123	22.1375	66.5301	48.4505	13.0638	6.99627	19.2245
Rpl13-ps3	14	58893506	58894129	ENSMUSG00000059835	+	112.141	95.1894	54.0983	37.0452	276.25	245.39	108.375	83.4279	79.2839	175.527	116.972	182.747	165.213	53.6207
Gm11175	8	70699538	70700080	ENSMUSG00000080058	-	220.441	225.135	155.442	132.13	23.9708	75.5325	107.423	28.1292	33.0324	38.4913	57.425	32.1629	25.6118	29.9477
B2m	2	122147686	122153083	ENSMUSG00000060802	+	92.8928	73.2152	101.823	63.5197	108.228	157.248	309.045	182.971	207.836	176.793	98.185	70.4919	53.6049	185.369
Wdr38	2	38997476	39006168	ENSMUSG00000035295	+	99.9625	79.5961	57.3324	40.0939	270.562	247.329	124.191	85.7965	74.6248	151.794	96.9898	143.135	216.734	78.9006
Gm8355	10	14745362	14746117	ENSMUSG00000093798	-	170.104	319.394	196.416	109.006	169.255	249.886	134.149	139.169	199.115	209.139	254.272	161.215	366.818	218.239
Gm12715	4	103563402	103564529	ENSMUSG00000059195	+	112.887	169.742	229.39	171.333	39.3261	31.2431	82.0264	221.504	144.178	130.875	194.59	42.4851	24.5388	72.6799
Gm10036	18	15832794	15833330	ENSMUSG00000058064	+	106.519	88.4803	67.9109	44.0441	205.911	199.12	120.122	98.2481	99.697	140.197	106.605	170.487	319.088	82.8204
Gm10282	8	72304118	72305276	ENSMUSG00000070713	-	146.458	148.831	86.3593	85.1428	92.5247	196.385	138.297	73.8046	79.6324	155.499	144.708	227.447	321.194	74.0041
Gm11353	13	26492554	26493180	ENSMUSG00000060198	+	112.336	128.578	93.0089	59.813	251.323	196.005	175.894	174.329	169.433	276.521	230.663	234.26	294.071	137.351
Crip1	12	113146316	113153879	ENSMUSG00000006360	+	34.1665	34.6207	20.8075	15.3635	253.79	190.289	70.803	59.6047	34.465	105.643	100.73	80.7389	155.751	45.8178
Hnrnpa1	15	103240432	103244955	ENSMUSG00000046434	+	87.6653	105.738	129.171	115.604	99.2053	123.444	107.422	308.293	211.186	278.697	196.311	168.957	226.02	151.403
Hist1h2an	13	21786826	21787218	ENSMUSG00000069309	-	24.6861	30.122	19.5139	10.0699	34.3486	94.6062	80.3254	44.0438	28.5973	74.0698	286.603	50.1819	104.564	50.1856
Hmgb2	8	57511843	57515999	ENSMUSG00000054717	+	221.287	351.461	303.868	197.697	55.9059	137.292	186.612	203.082	239.602	214.363	229.739	197.262	204.879	191.613
Gm4332	3	119709516	119709861	ENSMUSG00000106037	+	96.7792	80.4122	50.6238	39.1575	207.935	188.127	99.348	63.8773	53.4147	120.438	98.5893	140.533	267.032	51.3401
Gm3534	14	48408618	48409618	ENSMUSG00000098192	+	81.4079	120.298	84.5058	58.0468	93.6226	139.797	126.818	146.992	154.35	170.068	285.293	248.505	236.724	163.563
Rpl17-ps9	7	36118274	36118828	ENSMUSG00000066543	+	123.355	83.2314	61.8677	51.0464	262.025	250.658	130.344	76.9641	68.2363	131.67	99.168	132.859	165.625	57.1099
Mir7007	3	20222290	20222359	ENSMUSG00000099105	-	0.327648	0.661892	0	0	0	0	250.503	3.75132	0.32435	1.54706	0.62476	0	0	1.55494
Gm5428	10	111125851	111126738	ENSMUSG00000091086	+	145.98	152.694	109.714	77.2827	226.912	197.345	173.904	147.068	136.304	241.979	175.622	252.416	340.86	192.172
Gm14279	2	157521697	157522028	ENSMUSG00000081740	-	145.28	89.5249	55.2708	54.2012	254.328	240.411	117.469	62.1548	63.8736	110.121	108.016	157.746	157.287	44.6531
Rpl27-ps3	18	6332590	6333064	ENSMUSG00000073640	+	143.406	147.142	84.9696	78.9532	238.401	201.473	183.399	146.637	134.506	212.393	206.421	261.431	316.584	153.301
Trbv20	6	41188273	41188977	ENSMUSG00000076476	+	14.8998	18.763	20.3756	19.2838	0	1.22507	197.007	39.6062	0.225435	38.9244	1.05456	185.217	10.1814	0.216148
Lat	7	126363824	126369570	ENSMUSG00000030742	-	312.275	314.117	188.961	207.572	105.634	152.369	164.479	120.985	149.063	201.411	260.896	214.731	164.308	131.195
Gm10420	6	122696001	122696882	ENSMUSG00000072789	+	95.6159	108.739	85.4261	60.8109	175.448	113.16	158.795	244.58	148.043	305.433	189.164	174.78	144.657	106.822
Gm5620	9	91097149	91098496	ENSMUSG00000056904	+	78.5382	152.351	139.393	80.9936	58.7919	83.2142	64.1921	257.219	182.613	264.501	172.662	132.647	124.652	124.075
Gm42427	5	44137980	44143271	ENSMUSG00000105263	+	69.4388	103.92	237.12	149.696	49.0608	9.59721	136.661	147.001	158.91	44.3981	115.002	34.8319	26.3475	46.9528
Gm8885	1	72087857	72088454	ENSMUSG00000101496	+	0.383534	0.0387395	22.3942	0	152.468	104.305	51.3248	0.146373	0.0759349	0.5795	1.06042	122.902	185.149	64.1792
Gm13464	2	43518464	43519398	ENSMUSG00000080994	-	88.7487	137.387	99.4164	75.4395	78.5189	104.448	139.204	211.057	187.658	195.671	266.258	236.963	215.241	221.278
Gm21596	2	113919247	113920562	ENSMUSG00000096006	-	226.112	295.14	237.219	213.528	111.781	223.539	172.094	197.975	192.298	223.583	302.909	206.806	385.349	236.964
Cox7c	13	86044816	86046904	ENSMUSG00000017778	-	101.304	82.041	54.368	52.888	173.618	281.654	94.9895	48.9716	90.6333	74.9919	140.128	149.005	160.453	53.0423
Rpl13-ps6	3	58987170	58987805	ENSMUSG00000059776	+	122.61	118.126	80.6182	49.45	286.156	215.257	128.571	137.145	129.766	221.254	155.782	187.947	185.867	75.3366
Gm16042	6	8595743	8596989	ENSMUSG00000107724	-	98.5098	142.025	163.8	194.279	4.44455	6.63886	99.9098	26.2698	66.3475	15.8577	73.3505	13.4605	10.2891	21.3677
Gzma	13	113093825	113100979	ENSMUSG00000023132	-	5.68335	6.88025	5.56317	3.70255	235.843	25.5316	16.4116	79.2151	28.7115	110.295	15.464	13.7816	60.8317	8.7655
Mir686	14	54616677	54616785	ENSMUSG00000076128	-	72.5935	113.918	80.773	64.0712	79.5452	80.0095	85.8953	156.391	119.147	204.467	105.12	270.392	199.203	172.756
Cfl1	19	5490485	5494029	ENSMUSG00000056201	+	351.205	437.204	344.425	254.725	300.978	351.645	297.459	368.809	372.918	416.992	426.945	422.784	256.384	295.361
Rpl22l1	3	28805436	28807424	ENSMUSG00000039221	+	95.4313	79.422	60.1418	46.3828	243.196	220.259	89.4252	63.0847	76.2982	111.43	72.1301	74.7833	50.2977	31.2693
Rpl22	4	152325742	152334071	ENSMUSG00000028936	+	89.5277	71.7263	57.3776	40.9412	158.25	187.405	79.2945	73.5606	60.5881	101.604	82.3502	123.869	269.699	73.9579
Ran	5	129020069	129024323	ENSMUSG00000029430	+	85.8121	117.938	87.3455	71.8071	69.3263	107.158	67.1774	116.624	141.142	142.897	145.26	176.44	281.629	222.287
Gm14482	X	11318256	11318764	ENSMUSG00000095662	+	0	0	0.182075	0	0.0824903	10.3464	231.316	0	0	0.0851034	0.17184	41.7161	3.61363	0.427686
AL590614.1	13	22035164	22035307	ENSMUSG00000104608	+	31.5361	39.5756	24.6172	13.0945	55.1086	152.87	117.874	61.6971	36.5795	109.648	230.662	88.1076	148.294	69.9941
Rps27a-ps2	9	83409660	83410126	ENSMUSG00000058838	+	77.5971	55.3608	35.2249	26.3698	143.855	167.304	74.1838	42.1254	40.7904	72.9536	56.5161	100.461	246.885	59.4342
Oaz1	10	80826656	80829290	ENSMUSG00000035242	+	324.89	318.234	200.793	194.485	187.295	172.056	276.244	135.44	170.168	214.328	256.408	265.573	235.189	134.25
Eif4a1	11	69666936	69672423	ENSMUSG00000059796	-	163.636	196.339	164.586	122.687	175.375	203.287	110.318	207.348	228.866	237.083	202.772	219.212	368.223	224.452
Tuba1a	15	98949841	98953551	ENSMUSG00000072235	-	161.301	211.842	184.666	125.755	102.129	158.708	67.5262	207.83	147.686	237.751	243.444	177.174	281.792	112.97
Gstp1	19	4035407	4037921	ENSMUSG00000060803	-	32.5746	33.9249	22.3031	21.2521	249.83	39.7267	72.8203	57.4084	27.4892	103.153	87.0926	84.863	46.4584	20.7479
Gm15387	15	74093686	74094333	ENSMUSG00000082585	-	180.864	251.361	239.485	192.7	85.3034	156.722	148.157	202.28	194.145	192.055	269.452	171.278	329.818	244.904
S100a9	3	90692632	90695721	ENSMUSG00000056071	-	4.00812	3.59864	0.907268	1.01705	4.66075	9.87138	227.218	4.27032	7.78861	5.88082	3.09246	0.127647	0.297628	6.32646
Rps13-ps2	7	88530446	88530898	ENSMUSG00000069972	-	163.535	144.776	101.167	80.064	256.143	238.182	168.764	138.349	119.587	246.853	163.879	249.941	206.929	113.748
Hist1h2ah	13	22035164	22035568	ENSMUSG00000069302	-	31.3733	35.6359	23.3407	11.7833	44.8904	120.878	98.5682	51.9782	32.3469	93.3201	237.617	65.3596	125.946	61.7064
Rpl3	15	80077794	80091868	ENSMUSG00000060036	-	81.9366	75.5293	60.8092	46.9901	194.385	149.234	120.067	152.497	147.34	209.863	170.566	161.322	236.825	74.4918
Mir8094	17	35251289	35251405	ENSMUSG00000098269	+	255.229	295.023	212.482	218.267	144.444	105.867	204.949	199.75	230.926	292.116	291.368	272.505	162.385	174.712
Trbj2-6	6	41543598	41543645	ENSMUSG00000090818	+	84.5741	107.144	105.226	97.4816	32.8028	68.4622	28.5331	30.0887	20.8125	19.4027	225.044	33.3257	28.506	0.453526
H1f0	15	79028212	79030498	ENSMUSG00000096210	+	8.22343	10.7677	10.5563	7.78687	24.124	3.96989	38.5036	93.3101	27.1521	90.4518	223.839	49.2774	52.6103	72.7227
Gm42428	5	44136620	44136921	ENSMUSG00000105353	+	9.72094	23.0128	130.269	86.3334	13.9727	3.27837	68.7693	164.338	157.203	20.7982	19.5496	6.38518	4.30793	45.0522
Gm13339	2	22590024	22590533	ENSMUSG00000082884	-	42.6328	50.2843	38.8423	41.9938	119.623	230.149	46.5774	50.7593	25.1085	36.4378	30.5275	66.6836	34.3502	145.726
Gm6136	1	86908793	86909683	ENSMUSG00000084106	-	145.18	161.176	130.121	79.7136	209.914	167.553	179.215	220.718	206.94	273.13	212.653	234.941	302.252	220.966
Hist1h2ap	13	21833026	21833507	ENSMUSG00000094777	-	20.1279	21.0034	16.3914	8.54858	41.8569	125.168	86.8744	39.8157	19.313	78.1874	220.118	79.1951	104.15	45.4354
Gm6166	9	57483913	57484585	ENSMUSG00000074280	+	27.1271	19.0355	22.1363	13.3864	25.7665	106.328	17.3813	15.3797	90.2446	16.1556	7.89537	91.428	213.044	22.7073
Hist1h2ag	13	22042460	22042944	ENSMUSG00000069301	-	25.8673	27.2263	22.7391	12.4796	57.3108	159.401	106.613	52.9697	28.8839	107.133	187.782	106.898	139.997	45.9622
Gm4654	14	103370465	103371446	ENSMUSG00000098111	-	76.7003	120.101	76.0427	58.7432	78.6732	119.549	125.294	158.505	140.273	165.397	220.336	231.847	213.528	176.748
Gm10293	3	52612835	52613836	ENSMUSG00000070490	+	74.4826	109.612	68.7442	51.809	86.5731	132.341	118.715	140.338	125.034	161.425	220.717	225.382	216.877	154.144
Gm12922	4	123709219	123710027	ENSMUSG00000081170	-	99.5377	100.225	67.5598	50.5869	194.471	154.774	154.946	145.362	158.763	240.683	170.608	220.942	194.642	109.384
Gm43305	14	54292443	54297343	ENSMUSG00000105703	-	25.0599	103.636	163.748	108.687	44.6905	13.0019	205.602	137.708	131.734	83.3517	92.2404	84.0787	49.8735	30.2975
Ddit4	10	59949675	59951770	ENSMUSG00000020108	-	69.7909	68.5481	46.8688	50.3346	111.93	40.4422	220.913	86.1319	137.57	76.4568	180.316	69.3347	19.8411	70.3761
AC122428.1	9	44334965	44335105	ENSMUSG00000105072	-	77.9151	165.778	127.348	81.5597	32.0118	39.292	64.3313	163.112	191.459	151.151	92.5842	56.2583	23.7036	59.2864
Ppp1r14b	19	6975048	6977324	ENSMUSG00000056612	+	111.615	104.467	74.2896	65.5436	214.29	191.049	127.289	153.131	143.297	241.024	203.282	201.719	174.818	103.119
Gm10146	10	78393309	78393756	ENSMUSG00000064317	+	46.2802	43.1781	27.927	24.5263	66.6365	83.0387	41.4966	30.4307	31.2187	60.722	42.0249	102.374	236.977	35.3264
Gm8730	8	102864779	102865853	ENSMUSG00000063696	-	79.6016	74.175	46.8985	33.7169	148.753	147.771	108.46	81.7498	69.9511	164.627	118.303	160.34	233.532	76.3847
Gm13436	2	36807826	36808392	ENSMUSG00000083716	-	127.378	107.047	59.0464	45.0393	227.488	173.278	108.103	79.4262	88.4556	151.65	125.029	176.423	193.927	65.0389
Rps27rt	9	114982371	114982740	ENSMUSG00000050621	-	107.858	83.1479	60.5527	46.9988	166.191	217.428	102.249	54.8842	45.1022	83.3572	65.127	145.157	176.962	58.4239
Rps13-ps5	11	61205720	61206175	ENSMUSG00000082626	-	147.37	132.342	94.2006	71.2159	229.919	220.123	156.132	126.785	105.457	222.81	146.305	229.556	192.729	102.64
Rps13-ps4	8	119602170	119602625	ENSMUSG00000081378	-	148.979	133.968	95.6741	73.258	229.873	221.694	157.757	126.689	106.751	223.855	147.168	231.285	194.057	102.926
Hmgn2	4	133964738	133968650	ENSMUSG00000003038	-	132.859	165.905	122.524	92.5218	81.5232	196.021	138.357	154.169	183.47	217.756	212.815	224.073	264.494	112.579
Gm10291	3	78917258	78918256	ENSMUSG00000070443	+	70.9182	108.016	72.3831	55.6696	77.2714	117.177	115.363	144.987	136	160.306	224.598	211.231	200.172	157.985
Trgj2	13	19311245	19311304	ENSMUSG00000105830	-	4.58707	12.3553	11.9707	9.31168	129.811	5.9685	31.4332	162.297	53.3556	125.621	1.45777	33.5996	4.86004	64.582
Ctsl	13	64363214	64370306	ENSMUSG00000021477	-	97.1026	105.51	179.607	93.2447	4.02531	7.43656	7.2108	9.10109	16.4146	9.28889	17.5722	8.34743	19.3571	15.4162
Coro1a	7	126699773	126707787	ENSMUSG00000030707	-	248.995	237.81	197.586	153.553	145.215	217.988	127.231	112.4	90.0306	161.045	124.322	140.069	107.182	75.004
AC157822.2	12	69361270	69361339	ENSMUSG00000105398	-	59.9595	16.2164	8.27467	10.6419	147.556	145.952	48.112	42.2024	20.1097	24.1341	45.2951	35.6865	165.989	38.5626
AC099934.2	12	69159437	69159506	ENSMUSG00000106279	+	59.9595	16.2164	7.94369	10.6419	147.556	145.651	48.112	42.2024	20.1097	24.1341	45.2951	35.6865	165.989	38.5626
Npm1	11	33152287	33163206	ENSMUSG00000057113	-	49.248	62.5106	60.7785	49.0888	51.8596	69.8801	47.3122	113.151	109.782	108.078	85.0755	82.3354	252.572	126.712
Rpl5-ps1	1	14865072	14865965	ENSMUSG00000082193	+	107.827	118.578	108.019	65.8796	215.597	146.821	136.271	165.785	139.478	217.121	153.36	182.655	269.397	198.869
Gm5786	12	59081019	59081900	ENSMUSG00000066487	+	82.146	98.6797	72.3968	55.2419	170.33	93.5041	148.409	158.24	173.733	261.035	168.735	157.638	123.014	120.175
Btg2	1	134075170	134079120	ENSMUSG00000020423	-	129.369	153.709	143.688	159.301	23.5549	27.4313	62.5322	23.0846	82.2558	20.1897	53.496	29.1394	17.9573	77.3025
Atp5e	2	174461072	174464105	ENSMUSG00000016252	-	74.2942	59.7404	34.1809	29.6706	171.721	196.808	77.0214	37.2453	46.6812	86.364	70.2413	125.215	152.655	61.0098
Hmha1	10	80016653	80031472	ENSMUSG00000035697	+	166.133	149.134	129.551	133.719	33.8592	27.4076	51.516	29.3394	38.492	35.1685	46.6178	27.5521	17.3772	28.2412
Gm10269	18	20682592	20682963	ENSMUSG00000091449	-	67.2647	64.143	41.231	27.4094	191.371	179.282	104.958	65.5893	61.3999	117.319	79.531	94.6019	167.328	51.6141
Gm17669	18	67562387	67562851	ENSMUSG00000091695	+	103.48	115.831	71.5003	50.4132	219.509	181.026	173.582	102.402	112.937	168.52	143.144	203.812	179.496	85.8597
Ptprcap	19	4154606	4156751	ENSMUSG00000045826	+	292.42	263.756	192.565	156.956	170.709	190.658	179.074	183.342	140.533	277.507	237.384	182.869	146.627	128.576
H2afx	9	44334694	44336077	ENSMUSG00000049932	+	119.847	218.204	133.976	97.3386	60.2509	83.5458	93.5078	141.083	177.519	197.026	103.866	104.339	42.6577	65.4178
Gm3272	8	92715747	92716975	ENSMUSG00000078967	-	45.7214	68.6881	47.6578	32.9394	78.8505	102.516	72.271	75.4945	88.6382	119.643	207.048	165.371	175.177	97.563
Ighm	12	113418558	113422730	ENSMUSG00000076617	-	147.549	155.563	141.996	125.037	30.4417	33.5187	24.5614	88.2283	153.219	91.3116	21.7566	49.649	42.8301	90.2121
Gm6745	5	24009887	24010412	ENSMUSG00000105866	-	95.8401	82.0947	63.0763	40.8492	181.201	170.525	110.084	93.272	93.3648	128.265	97.5683	150.765	230.706	77.9305
Rps13-ps1	8	87047689	87048226	ENSMUSG00000066362	+	139.53	125.735	88.7143	70.1837	217.391	209.518	143.853	118.443	101.284	207.087	141.036	220.472	184.743	97.4355
Rpl10-ps6	19	37295155	37295796	ENSMUSG00000080885	-	113.212	110.31	83.1849	54.5719	200.618	166.488	128.104	132.251	107.617	216.082	116.009	149.908	222.458	77.9216
Tcrg-C1	13	19214103	19217024	ENSMUSG00000076749	+	5.26681	9.29979	9.61017	8.19791	144.837	5.2483	3.91877	71.16	4.92631	103.861	1.39192	130.854	14.8388	51.6442
Zfp36l2	17	84183931	84187947	ENSMUSG00000045817	-	30.3407	33.6392	33.4991	33.1252	40.3256	15.2339	212.606	104.516	38.2704	82.5105	80.6512	66.9057	15.8586	53.3094
Gm13568	2	26457144	26458316	ENSMUSG00000085543	+	20.3348	17.5178	8.05881	14.4676	120.575	140.292	61.4422	32.5163	62.7713	94.7411	74.9766	173.116	37.863	42.6291
Rbm3	X	8138975	8145880	ENSMUSG00000031167	-	47.1725	43.5247	42.7585	43.3662	147.911	130.86	203.166	132.526	145.324	136.881	114.203	137.826	72.6911	75.6501
AL590614.2	13	22042545	22042682	ENSMUSG00000105433	+	28.2537	35.0851	24.5122	10.4588	59.7866	172.339	112.587	50.1083	27.3112	99.8189	109.65	108.294	146.777	51.8991
Stmn1	4	134468320	134473843	ENSMUSG00000028832	+	171.367	241.006	145.696	130.716	86.6848	134.007	152.886	144.191	97.2752	222.952	226.211	161.482	172.467	76.5352
Gm14483	X	11299257	11299757	ENSMUSG00000100626	+	0	0	0.0924914	0	0.0838075	8.36725	187.102	0	0	0.0864623	0.0872919	38.8394	2.82066	0.434516
Gm14477	X	11305655	11305972	ENSMUSG00000096097	+	0	0	0	0	0.132036	6.69055	186.114	0	0	0.136219	0.137526	29.0103	1.97505	0.273827
Spcs1	14	30999826	31001672	ENSMUSG00000021917	-	73.413	68.0186	52.5224	43.7855	52.672	74.7949	64.5852	50.957	44.4748	71.2736	42.869	109.018	236.321	75.6796
Pcna-ps2	19	9283238	9284494	ENSMUSG00000067608	+	68.0579	90.4349	110.482	50.2067	64.1838	161.484	41.225	97.0882	106.858	139.602	74.5065	122.185	225.577	141.439
Gm14476	X	11308824	11309141	ENSMUSG00000094904	+	0	0	0	0	0.132036	6.82304	185.266	0	0	0.136219	0.137526	28.5969	1.97505	0.273827
Rps28	17	33819027	33824562	ENSMUSG00000067288	-	92.6404	71.9969	42.0274	38.9178	188.011	154.698	99.8793	81.4594	78.863	131.256	108.847	157.292	188.005	74.1632
Rpl7a-ps12	X	152908778	152910296	ENSMUSG00000083440	-	125.035	108.678	95.7422	56.9796	227.186	191.488	155.156	133.731	111.221	175.837	138.916	123.052	205.423	76.0562
Eif1	11	100319885	100322096	ENSMUSG00000035530	+	249.603	234.469	159.963	158.197	187.008	213.339	141.149	131.969	124.146	225.038	219.487	159.363	271.991	132.849
Gm13408	2	34564999	34565796	ENSMUSG00000081992	+	104.387	60.4992	47.5866	62.4862	200.546	132.384	133.954	135.108	59.7203	193.898	111.224	128.401	142.653	73.9008
ACEA_U3	11	87471368	87471583	ENSMUSG00000105115	+	13.8037	9.11634	1.82349	2.26325	108.565	162.768	35.2376	2.93796	2.83807	7.2196	9.11109	7.10136	60.3351	4.73682
ACEA_U3	11	87462286	87462501	ENSMUSG00000104896	+	13.8037	9.11634	1.82349	2.37103	108.662	162.671	35.0297	2.83665	2.94318	7.42015	9.11109	7.20281	60.3351	4.63604
Fth1	19	9982703	9985092	ENSMUSG00000024661	+	241.579	211.326	160.584	137.649	155.942	277.119	221.507	149.901	115.005	245.125	221.521	181.188	220.19	148.668
Gm42959	6	3190691	3190902	ENSMUSG00000107233	+	9.41215	13.8779	99.9986	113.541	2.57471	1.78856	6.88395	13.7283	143.617	6.74284	15.4717	3.92776	1.5871	13.3491
Rnu3b1	11	87443237	87443452	ENSMUSG00000098943	+	13.5913	9.00908	1.82349	2.37103	107.593	161.696	34.6139	3.03927	2.83807	7.01906	8.90862	7.20281	60.3351	4.73682
Atp5h	11	115415689	115419962	ENSMUSG00000034566	-	94.988	99.1096	59.24	52.3972	74.1462	129.832	83.0586	56.5244	67.1096	88.0643	73.929	156.199	231.962	87.9785
Rnu3b2	11	87471368	87471582	ENSMUSG00000098925	+	13.5479	8.72774	1.72421	2.27378	106.043	161.958	34.6705	2.95162	2.85127	6.85023	8.95005	6.82863	60.3028	4.75885
Rnu3b3	11	87448627	87448842	ENSMUSG00000099291	+	13.6975	8.90183	1.82349	2.26325	107.107	161.403	34.6139	2.83665	2.83807	7.11933	9.00985	6.99991	60.2313	4.73682
Rnu3b4	11	87462286	87462500	ENSMUSG00000098641	+	13.5479	8.72774	1.72421	2.38206	106.141	161.86	34.4616	2.84984	2.95687	6.95097	8.95005	6.93055	60.3028	4.6576
Rpl31-ps14	1	66948563	66948940	ENSMUSG00000094191	-	59.098	52.2772	44.2542	23.7719	149.955	163.395	92.6007	50.8281	44.7483	73.1128	66.0626	98.3756	173.929	49.8734
Gm24187	13	9834469	9834525	ENSMUSG00000088609	-	45.0659	19.9148	7.72303	12.6606	102.022	99.783	123.684	21.1149	10.7548	13.6792	32.2245	118.021	133.405	44.6842
Trbv16	6	41151740	41152230	ENSMUSG00000076473	+	93.423	115.595	119.998	90.4617	2.05234	0.60064	15.3645	3.38714	0.554897	1.72035	4.36441	1.38349	0.0456843	16.1385
Gm16416	13	103397109	103397591	ENSMUSG00000095940	+	28.7285	0	10.937	9.44663	160.344	128.267	27.7515	17.6693	0.235036	40.7168	32.732	42.4645	3.25086	20.4622
U3	11	87443237	87443451	ENSMUSG00000105025	+	13.3345	8.61999	1.72421	2.38206	105.066	160.88	34.0439	3.0534	2.85127	6.64875	8.74664	6.93055	60.3028	4.75885
U3	11	87448627	87448841	ENSMUSG00000104856	+	13.4412	8.51224	1.72421	2.27378	104.578	160.586	34.0439	2.84984	2.85127	6.74949	8.84835	6.72671	60.1985	4.75885
AL589879.1	13	21810712	21810849	ENSMUSG00000105256	-	24.9297	32.2313	23.0012	10.4588	56.2876	165.622	105.428	47.254	24.6788	91.6576	99.9843	100.354	137.024	52.6878
Rpsa-ps9	2	28477166	28478050	ENSMUSG00000082895	+	67.4066	57.9286	41.7044	32.9854	160.881	142.601	103.179	40.0318	31.1193	97.2566	108.122	108.004	157.473	30.3047
Gm10136	19	29003408	29003842	ENSMUSG00000063754	-	82.8836	70.0312	51.185	29.4335	159.746	146.682	80.4152	77.4699	67.0697	123.181	92.5938	119.286	202.497	65.7581
Gm38279	9	83174647	83175777	ENSMUSG00000104080	-	34.4537	36.6645	155.628	98.53	6.21831	2.84968	39.346	84.1256	122.275	22.5397	47.9673	14.0854	4.06574	52.6234
Rps6-ps1	15	76337616	76338365	ENSMUSG00000063875	+	65.9315	52.1085	34.3211	30.7906	131.617	133.582	91.695	52.8103	47.8914	109.882	120.879	122.39	187.553	52.2752
2410006H16Rik	11	62602877	62604807	ENSMUSG00000086841	+	60.955	46.5604	34.7236	30.6572	122.234	95.4211	42.5558	88.8454	52.1228	148.561	75.3385	73.3527	189.879	42.8959
Gm17134	10	79863937	79864434	ENSMUSG00000090860	-	270.342	253.2	159.16	181.138	196.363	218.775	233.314	155.772	190.663	264.211	253.969	286.846	288.36	180.492
Gm14479	X	11315158	11315475	ENSMUSG00000095655	+	0	0	0	0	0.132036	6.69055	174.605	0	0	0.136219	0.137526	28.5969	1.97505	0.273827
Lgals1	15	78926725	78930465	ENSMUSG00000068220	+	63.9075	84.9923	53.0641	29.9811	88.7114	198.147	37.0603	67.6838	3.70215	101.451	93.8026	66.0488	104.48	37.376
Gm10288	3	146838811	146839347	ENSMUSG00000070343	-	69.2758	65.0984	42.1099	31.6892	151.061	169.189	88.5547	54.7679	57.4589	102.567	69.7533	130.416	161.11	52.2137
Mir5114	19	44303171	44303231	ENSMUSG00000093315	+	2.25594	3.79774	47.4776	43.887	2.75328	3.79866	2.94456	149.592	112.778	5.32594	17.9235	2.15535	1.10316	37.1148
Scand1	2	156311847	156312704	ENSMUSG00000046229	-	175.49	113.617	73.7198	67.5314	145.831	191.846	131.94	37.6699	60.0955	85.7517	97.9155	120.648	113.357	50.1098
Cd8b1	6	71322788	71337494	ENSMUSG00000053044	+	125.172	139.293	83.1122	99.9215	8.37924	24.5502	15.8129	13.2692	18.7293	17.12	9.47845	49.8018	20.1432	17.3464
Gm14760	X	80193854	80194852	ENSMUSG00000081221	-	41.6004	73.2553	73.6355	39.521	35.9143	43.1217	77.0434	137.868	136.364	112.739	180.69	108.818	90.5322	147.111
Rpl17-ps8	X	96484859	96485479	ENSMUSG00000082035	+	88.3066	57.9342	40.3687	35.125	173.866	173.17	88.6159	50.1787	45.3359	82.5895	65.5294	91.9913	110.349	35.616
Gm13611	2	32271845	32272162	ENSMUSG00000066068	+	52.6503	43.0542	27.832	17.862	166.168	146.993	85.3609	45.0729	45.2663	101.687	53.7038	118.315	89.8649	38.5411
Ddx5	11	106780355	106789185	ENSMUSG00000020719	-	130.714	149.879	186.714	197.632	56.8646	53.2155	92.9362	136.656	136.232	104.375	140.188	77.7654	64.6894	135.146
Gm29668	1	100282329	100282643	ENSMUSG00000099835	-	47.8366	82.7365	45.8233	32.3692	59.3824	75.7013	69.1387	78.2915	77.1954	100.593	185.068	155.407	155.308	94.9553
Ndufa2	18	36742332	36744557	ENSMUSG00000014294	-	82.7053	61.839	36.929	33.9671	142.42	164.368	80.2875	31.2217	38.973	61.8434	53.2127	89.0292	150.759	44.888
AC034285.4	13	23574716	23574853	ENSMUSG00000105924	-	33.9044	39.2818	23.6728	12.1457	53.2451	151.273	113.4	60.0982	36.0311	105.469	106.798	84.9517	148.239	70.8289
Rpl31-ps13	13	100415565	100415942	ENSMUSG00000051723	+	55.8215	47.8033	40.883	22.4786	141.736	151.358	85.5918	47.5283	40.7841	70.8209	62.0711	93.7959	162.773	47.3394
Gm42846	5	34173887	34174887	ENSMUSG00000106702	+	202.729	188.894	124.155	123.629	107.632	121.026	178.721	63.79	167.71	114.331	115.602	152.514	50.3968	170.631
Trgj4	13	19342152	19342212	ENSMUSG00000098799	+	1.87995	7.59548	13.6736	6.10602	65.0463	2.072	20.2438	153.179	29.032	77.0486	1.07541	11.4952	2.57405	83.8651
Gm14484	X	11311934	11312427	ENSMUSG00000095413	+	0.185711	0	0.093802	0.0942477	0	8.69903	166.892	0	0	0.0876875	0.0885288	33.4902	2.679	0.440673
Gm8225	17	26542760	26543715	ENSMUSG00000068604	+	70.1495	77.9073	55.1356	36.1607	130.728	130.204	122.642	96.7784	158.955	154.987	133.899	192.287	157.697	110.941
Nme2	11	93949814	93956259	ENSMUSG00000020857	-	24.2981	28.6469	21.1814	12.5352	82.6658	71.5357	46.7819	36.4938	36.1314	56.8384	34.2382	84.3944	188.763	44.2477
Rn7s1	12	69159295	69159594	ENSMUSG00000099021	+	42.5833	10.8109	4.71105	6.20778	124.563	117.334	35.3997	24.2169	13.2443	17.3992	36.2257	26.7336	127.109	28.8805
AL589651.1	13	21716667	21716804	ENSMUSG00000105014	-	31.2453	37.2674	21.4902	12.1457	55.8313	148.526	117.956	60.2568	34.3858	103.115	105.213	82.2523	139.625	67.9894
Rn7s2	12	69361182	69361481	ENSMUSG00000099250	-	42.5833	10.8109	4.78828	6.28538	124.563	117.404	35.3997	24.2169	13.2443	17.4714	36.1528	26.8066	127.034	28.8805
Rps23-ps2	8	3583799	3584230	ENSMUSG00000066902	-	74.062	67.0855	45.051	34.0027	169.165	137.753	96.2536	67.6743	61.5965	134.064	102.955	117.73	158.99	44.9998
Gm14475	X	11324659	11324976	ENSMUSG00000095445	+	0	0	0	0	0.132036	6.75679	164.65	0	0	0.136219	0.137526	29.1481	1.97505	0.273827
Gm14478	X	11321492	11321809	ENSMUSG00000099443	+	0	0	0	0	0.132036	6.88928	164.579	0	0	0.136219	0.137526	28.8036	1.97505	0.273827
Gm20900	13	120304194	120304655	ENSMUSG00000078180	-	53.5158	58.8181	41.2731	25.4963	112.83	112.804	74.7437	55.8909	47.0308	98.5898	65.3158	103.73	196.587	53.6692
Gm5921	9	115437700	115438581	ENSMUSG00000074034	-	53.9839	65.3487	47.7304	29.8512	117.537	116.576	97.5731	57.163	154.221	110.848	115.11	176.992	144.886	111.882
Eno1b	18	48045335	48048378	ENSMUSG00000059040	+	86.859	105.253	73.3738	54.0683	79.5611	66.2339	48.3269	52.277	43.3579	67.9364	84.9235	145.78	206.094	76.7287
Pcbp1	6	86524492	86526321	ENSMUSG00000051695	-	121.244	172.202	150.827	126.267	63.1304	99.099	69.7124	135.828	171.636	131.089	210.433	89.1598	68.0529	114.83
AL592149.1	13	23683535	23683672	ENSMUSG00000104997	+	22.1044	27.1951	18.636	7.59104	46.3993	134.635	89.9717	41.8626	22.7045	78.317	134.527	78.9177	111.83	42.7497
AC158396.1	14	11280932	11281933	ENSMUSG00000107146	-	59.3298	84.8272	67.4724	47.7432	56.8215	74.0859	89.6074	133.022	127.73	131.336	183.684	156.057	144.055	144.151
Gm8623	8	47632329	47632764	ENSMUSG00000062458	-	65.9128	65.5668	38.8986	28.2447	138.963	121.125	72.0429	48.3327	47.9086	92.6957	72.3203	120.42	175.435	49.1805
Hnrnpa2b1	6	51460932	51469894	ENSMUSG00000004980	-	132.973	188.23	170.649	190.197	64.3117	78.3997	98.2158	122.8	176.246	112.849	171.283	116.385	98.5831	177.319
AC034285.2	13	23570726	23570863	ENSMUSG00000104771	+	27.5889	36.428	20.3149	10.6275	54.0057	144.709	101.361	52.4868	29.9437	95.5813	102.52	84.4753	130.197	58.9978
Gm13340	2	22588103	22589647	ENSMUSG00000083563	-	57.5239	52.5701	78.5199	99.1136	104.819	147.266	71.4403	98.6351	81.7804	45.7288	67.2133	82.4034	105.97	207.801
Rpl11	4	136028265	136053428	ENSMUSG00000059291	-	64.8349	55.0791	37.8344	26.308	133.235	139.146	71.8688	53.4711	53.2849	87.4013	59.4597	108.785	165.405	48.7524
Cox6a1	5	115345642	115348981	ENSMUSG00000041697	-	74.7871	78.2866	47.7463	37.3303	52.8427	89.5843	68.4458	40.3717	60.5613	74.4441	80.278	148.561	187.937	92.8581
Tuba1c	15	99029891	99038105	ENSMUSG00000043091	+	69.035	115.662	99.2195	64.6121	43.6052	67.4449	50.5292	184.044	133.079	162.187	130.311	105.024	106.205	87.9593
