# Supplementary material for: Lmo2 expression defines tumor cell identity during T‐cell leukemogenesis
Source: EMBO J. 2018 Jun 7;37(14):e98783. doi: 10.15252/embj.201798783 (PMC6043907; doi:10.15252/embj.201798783)
Supplement: Supplementary file 7 — Table EV6 [file EMBJ-37-e98783-s007.xls]

## Sheet: Table legend
Table EV6: The 100 most significantly up- and downregulated genes in human T-ALL used for GSEA.

## Sheet: Table EV6
Rosa26.Lmo2_up	Rosa26.Lmo2_up_entrezgene	Rosa26.Lmo2_down	Rosa26.Lmo2_down_entrezgene	Sca1.Lmo2_up	Sca1.Lmo2_up_entrezgene	Sca1.Lmo2_down	Sca1.Lmo2_down_entrezgene
BST1	683	PRSS16	10279	BST1	683	PRSS16	10279
KIAA2012	100652824	TDRP	157695	KIAA2012	100652824	AKR1C1	1645
RBM3	5935	EGR2	1959	TNFRSF8	943	AKR1C3	8644
SALL3	27164	AKR1C2	1646	SALL3	27164	AKR1C4	1109
NOVA1	4857	AKR1C4	1109	OLFML3	56944	AKR1C2	1646
ADAMTS20	80070	AKR1C1	1645	BMP7	655	TDRP	157695
TBX4	9496	AKR1C3	8644	WDR25	79446	ST3GAL6	10402
CCDC144A	9720	TAGAP	117289	TBX4	9496	TLE4	7091
WDR25	79446	DIRC2	84925	ADAMTS20	80070	EGR2	1959
SOBP	55084	RASAL3	64926	NOVA1	4857	DIRC2	84925
RPL3L	6123	CTSV	1515	PTPN14	5784	ANKRD13D	338692
HES1	3280	DGKE	8526	RBM3	5935	NRG2	9542
MGP	4256	ANKRD13D	338692	HEYL	26508	TCTEX1D1	200132
FOLR2	2350	ST3GAL6	10402	SLC45A3	85414	TBX6	6911
CPEB1	64506	CD40LG	959	RAB17	64284	HMGN3	9324
KALRN	8997	LPAR6	10161	FBP1	2203	PAK1	5058
THSD4	79875	SH2B1	25970	EPB41L5	57669	KLRK1	22914
TEAD1	7003	CCNL1	57018	UBE3D	90025	SGK3	23678
ESM1	11082	TBX6	6911	TBC1D2	55357	C8orf44-SGK3	100533105
CHIA	27159	NACAD	23148	TSHZ2	128553	MCTP2	55784
EFEMP2	30008	KCNH2	3757	SUCLG2	8801	HOXA3	3200
HUNK	30811	RGS14	10636	CPEB1	64506	ZBTB4	57659
GZMK	3003	WDR78	79819	ABCB6	10058	CDK20	23552
EGFL7	51162	CDK20	23552	EFEMP2	30008	HOXA2	3199
RPPH1	85495	ARHGEF1	9138	HES1	3280	PYROXD2	84795
DBX2	440097	ATXN2L	11273	SEPT10	151011	HSPBAP1	79663
ELAVL4	1996	C16orf54	283897	STC1	6781	SAMHD1	25939
SMPD3	55512	DGKZ	8525	ELAVL4	1996	DGKE	8526
AK7	122481	ARV1	64801	AIF1L	83543	ZNF827	152485
F2	2147	TRBV30	28557	EGFL7	51162	WDR78	79819
P2RX7	5027	KCNH6	81033	STRA8	346673	TRBV13	28574
ARG1	383	IFNGR1	3459	NECAB1	64168	TDRD5	163589
VMP1	81671	KLRK1	22914	SLC7A5	8140	AIM2	9447
CCL15-CCL14	348249	TDRD5	163589	HUNK	30811	TCEAL8	90843
CCL15	6359	FAM8A1	51439	GCSH	2653	TBATA	219793
CCL23	6368	PLCB2	5330	CFAP46	54777	KCNH2	3757
ABCB10	23456	TIPARP	25976	P2RX7	5027	CD40LG	959
CYB561	1534	BRD8	10902	BIVM	54841	CHD3	1107
COL1A1	1277	CLK4	57396	IQCH	64799	HPGD	3248
FBP1	2203	EZH1	2145	LAMB1	3912	DHRS3	9249
ATP8A2	51761	USP19	10869	FOLR2	2350	CLEC9A	283420
CSTA	1475	HSPBAP1	79663	DBX2	440097	TRBV30	28557
TMEM63C	57156	CD5	921	PLBD2	196463	PRKAR1B	5575
TBC1D2	55357	HMGN3	9324	PDGFRB	5159	XYLT2	64132
HEYL	26508	FHOD1	29109	ATP8A2	51761	MAP4K2	5871
TRNP1	388610	MAP4K2	5871	DUSP9	1852	SMOC1	64093
C5AR1	728	DDX11	1663	ESM1	11082	PCSK1	5122
CMSS1	84319	CA2	760	RRP1B	23076	FAM174B	400451
ZBTB8B	728116	CHD3	1107	TSPAN15	23555	IL4R	3566
UBE3D	90025	PANK4	55229	FAM109B	150368	BACH2	60468
COL3A1	1281	OTUD5	55593	CLVS1	157807	ATP11A	23250
CFHR3	10878	TRBV10-2	28584	DTD2	112487	CXCL12	6387
CFH	3075	TRBV10-3	28583	ACOX2	8309	SLC35D2	11046
CXCL13	10563	TRBV10-1	28585	NCALD	83988	KCNMB4	27345
OFCC1	266553	PLXND1	23129	PRMT7	54496	CD69	969
COL5A2	1290	ZBTB7B	51043	LHX2	9355	CTSV	1515
HIST1H1E	3008	GABPB1	2553	RASSF8	11228	STX7	8417
RN7SKP10	100873873	RB1	5925	OPRK1	4986	HOXA5	3202
SPATA24	202051	CEP95	90799	MAPK8IP1	9479	KIAA1211	57482
FAM109B	150368	ARHGEF11	9826	METTL13	51603	SOAT1	6646
FILIP1L	11259	SUPT20H	55578	CYB561	1534	TESC	54997
VDR	7421	PLK3	1263	INPPL1	3636	HOXA7	3204
LINGO2	158038	CDK17	5128	BID	637	TRBV28	28559
ARHGAP21	57584	HOXA7	3204	ERGIC1	57222	CD47	961
KIF24	347240	ZNF395	55893	FAM217A	222826	RAB32	10981
IL17RD	54756	REL	5966	RTKN	6242	SUPT20H	55578
EPAS1	2034	HSPA4L	22824	SUMO3	6612	ZNF518B	85460
STRA8	346673	ZBTB2	57621	UXS1	80146	SLCO3A1	28232
PRMT7	54496	CD69	969	CDC42EP4	23580	TRBV11-1	28582
FAM229B	619208	FBXL12	54850	NOTCH1	4851	TRBV11-3	28580
SCN8A	6334	JADE2	23338	EPHB4	2050	DENND5A	23258
LAMB1	3912	DDB2	1643	SDC1	6382	PAX1	5075
SPINK2	6691	STRN4	29888	CELSR1	9620	ARHGEF1	9138
TRIM36	55521	MAST3	23031	DDC	1644	CA2	760
SLC22A4	6583	SLC20A1	6574	KDELC2	143888	CCDC88A	55704
FAM183A	440585	LCP2	3937	GZMK	3003	ARHGAP29	9411
SVEP1	79987	STK25	10494	NFIL3	4783	RGS14	10636
BGN	633	C5orf58	133874	UACA	55075	OTUD5	55593
BCL2L14	79370	TRAV5	28688	MSL3	10943	EID2	163126
IGF2BP2	10644	EIF4A2	1974	HLA-B	3106	TRBV10-3	28583
SERPINA3	12	NBEAL2	23218	HLA-A	3105	TRBV10-1	28585
BVES	11149	CLK1	1195	HLA-F	3134	TRBV10-2	28584
AIG1	51390	SESN1	27244	HLA-G	3135	NACAD	23148
MAPK8IP1	9479	MAPK7	5598	HLA-C	3107	ZNF274	10782
NCALD	83988	SATB1	6304	HLA-E	3133	TOX3	27324
DTD2	112487	SKIV2L	6499	SHQ1	55164	NAB2	4665
HLA-G	3135	NFKBID	84807	AHI1	54806	GPC2	221914
HLA-E	3133	SLCO3A1	28232	CTH	1491	GABBR1	2550
HLA-F	3134	CRLF3	51379	FBLN1	2192	LETM2	137994
HLA-B	3106	TRAV12-3	28672	SMPD3	55512	CD5	921
HLA-A	3105	TRAV12-1	28674	FAM178B	51252	GRAMD1B	57476
HLA-C	3107	TRAV12-2	28673	ANO10	55129	PIM2	11040
PEAK1	79834	LFNG	3955	BVES	11149	ARRDC4	91947
NFIL3	4783	TRBV28	28559	PKN3	29941	CASTOR2	729438
COL4A1	1282	NYAP1	222950	ZNF503	84858	PPT1	5538
HPR	3250	CDH24	64403	POLR1B	84172	PIP4K2A	5305
HP	3240	MUM1	84939	CAD	790	EFNB1	1947
FNDC1	84624	PLEKHG2	64857	HNRNPD	3184	TRBV15	28572
TSPO2	222642	ARHGAP33	115703	AMOTL1	154810	GLUL	2752
ILDR2	387597	AIM2	9447	JDP2	122953	AP1S2	8905
